# Supplementary material for: QuasiFlow: a Nextflow pipeline for analysis of NGS-based HIV-1 drug resistance data
Source: Bioinform Adv. 2022 Nov 28;2(1):vbac089. doi: 10.1093/bioadv/vbac089 (PMC9722223; doi:10.1093/bioadv/vbac089)
Supplement: vbac089_Supplementary_Data [file vbac089_supplementary_data.zip]

Archive with 2 entries (2 files):
- Supplementary-data.xlsx
- Quasiflow-vignette.pdf
