# Supplementary material for: QuasiFlow: a Nextflow pipeline for analysis of NGS-based HIV-1 drug resistance data
Source: Bioinform Adv. 2022 Nov 28;2(1):vbac089. doi: 10.1093/bioadv/vbac089 (PMC9722223; doi:10.1093/bioadv/vbac089)
Supplement: vbac089_Supplementary_Data [file vbac089_supplementary_data.zip › Supplementary-data.xlsx]

## Sheet: Drug resistance mutations
Sample Name	Gene	Classification	Surveillance	Wildtype	Position	Mutation	Frequency	Coverage
DRR030218	PR	Accessory	Yes	L	23	I	1.18	16066
DRR030218	PR	Major	Yes	M	46	L	14.25	17323
DRR030218	PR	Major	Yes	M	46	I	85.32	17323
DRR030218	PR	Accessory	Yes	F	53	L	1.44	16219
DRR030218	PR	Accessory	Yes	G	73	S	99.15	14899
DRR030218	PR	Major	Yes	I	84	V	78.4	16355
DRR030218	PR	Major	Yes	L	90	M	98.73	16523
DRR030218	RT	NRTI	Yes	M	41	L	99.03	15296
DRR030218	RT	NRTI	Yes	D	67	N	18.7	15200
DRR030218	RT	NRTI	Yes	T	69	D	17.91	15737
DRR030218	RT	NRTI	Yes	M	184	V	96.38	19217
DRR030218	RT	NRTI	Yes	L	210	W	8.14	19208
DRR030218	RT	NRTI	Yes	T	215	Y	99.17	17039
DRR030218	PR	Other	No	L	10	V	13.98	11044
DRR030218	PR	Other	No	L	10	I	8	11044
DRR030218	PR	Accessory	No	K	20	T	8.23	15157
DRR030218	PR	Accessory	No	Q	58	E	2.16	15621
DRR030218	PR	Other	No	A	71	V	99.28	14985
DRR030218	PR	Other	No	T	74	S	3.82	15254
DRR030218	IN	Other	No	V	151	I	1.17	13057
DRR030219	PR	Major	Yes	M	46	I	91.46	21282
DRR030219	PR	Major	Yes	M	46	L	8.05	21282
DRR030219	PR	Accessory	Yes	F	53	L	1.57	20368
DRR030219	PR	Accessory	Yes	G	73	S	99.18	18129
DRR030219	PR	Major	Yes	I	84	V	94.18	18320
DRR030219	PR	Major	Yes	L	90	M	99.37	18627
DRR030219	RT	NRTI	Yes	M	41	L	99.23	15867
DRR030219	RT	NRTI	Yes	D	67	N	52.68	16951
DRR030219	RT	NRTI	Yes	T	69	D	52.14	17113
DRR030219	RT	NRTI	Yes	M	184	V	88.64	23196
DRR030219	RT	NRTI	Yes	L	210	W	47.15	23728
DRR030219	RT	NRTI	Yes	T	215	Y	99.27	18741
DRR030219	PR	Other	No	L	10	I	18	13663
DRR030219	PR	Other	No	L	10	V	19.04	13663
DRR030219	PR	Accessory	No	K	20	T	4.47	18897
DRR030219	PR	Other	No	A	71	V	98.06	18244
DRR030219	PR	Other	No	T	74	S	3.11	18482
DRR030219	RT	Other	No	V	118	I	16.1	17879
DRR030219	IN	Other	No	L	74	M	1.56	17490
DRR030220	PR	Major	Yes	M	46	I	99.46	17274
DRR030220	PR	Accessory	Yes	G	73	S	99.23	14092
DRR030220	PR	Major	Yes	I	84	V	95.08	14790
DRR030220	PR	Major	Yes	L	90	M	99.56	15087
DRR030220	RT	NRTI	Yes	M	41	L	99.24	19950
DRR030220	RT	NRTI	Yes	V	75	T	20.34	20280
DRR030220	RT	NRTI	Yes	M	184	V	99.06	21569
DRR030220	RT	NRTI	Yes	T	215	Y	99.27	16196
DRR030220	PR	Other	No	L	10	I	99.46	13747
DRR030220	PR	Other	No	K	20	I	99.65	16115
DRR030220	PR	Other	No	A	71	V	94.32	14047
DRR030220	PR	Other	No	A	71	T	4.24	14047
DRR030220	RT	NRTI	No	A	62	V	22.76	19591
DRR030220	RT	Other	No	S	68	G	97.89	19962
DRR030220	RT	NRTI	No	K	70	T	1.81	20682
DRR030221	PR	Major	Yes	M	46	I	99.44	14157
DRR030221	PR	Accessory	Yes	G	73	S	99.31	12270
DRR030221	PR	Major	Yes	I	84	V	95.47	12014
DRR030221	PR	Major	Yes	L	90	M	99.13	12077
DRR030221	RT	NRTI	Yes	M	41	L	99.17	13246
DRR030221	RT	NRTI	Yes	D	67	N	99.35	13730
DRR030221	RT	NRTI	Yes	T	69	D	99.35	13784
DRR030221	RT	NNRTI	Yes	K	103	N	16.75	13218
DRR030221	RT	NRTI	Yes	L	210	W	98.88	17353
DRR030221	RT	NRTI	Yes	T	215	Y	99.02	16050
DRR030221	PR	Other	No	L	10	I	99.47	11422
DRR030221	PR	Other	No	V	11	I	99.37	11422
DRR030221	PR	Other	No	A	71	V	99.37	12440
DRR030221	RT	Other	No	V	118	I	99.55	13543
DRR030222	PR	Major	Yes	M	46	I	99.44	18948
DRR030222	PR	Accessory	Yes	G	73	S	99.29	16865
DRR030222	PR	Major	Yes	I	84	V	95.34	17908
DRR030222	PR	Major	Yes	L	90	M	99.39	18052
DRR030222	RT	NRTI	Yes	M	41	L	98.9	19105
DRR030222	RT	NRTI	Yes	D	67	N	96.6	20526
DRR030222	RT	NRTI	Yes	T	69	D	96.25	20623
DRR030222	RT	NNRTI	Yes	L	100	I	30.36	24665
DRR030222	RT	NNRTI	Yes	K	101	E	21.39	25017
DRR030222	RT	NNRTI	Yes	K	103	N	98.34	20911
DRR030222	RT	NRTI	Yes	L	210	W	97.23	20361
DRR030222	RT	NRTI	Yes	T	215	Y	99.2	18997
DRR030222	PR	Other	No	L	10	I	99.56	10355
DRR030222	PR	Other	No	V	11	I	54.64	10532
DRR030222	PR	Accessory	No	K	20	T	28.22	16916
DRR030222	PR	Other	No	A	71	V	99.24	17020
DRR030222	RT	Other	No	K	101	Q	6.42	25017
DRR030222	RT	NNRTI	No	V	108	I	17.64	23402
DRR030222	RT	Other	No	V	118	I	31.52	23061
DRR030222	RT	NNRTI	No	E	138	K	4.82	24529
DRR030222	RT	NNRTI	No	K	238	N	5.41	19569
DRR030222	RT	NNRTI	No	N	348	I	15.81	15407
DRR030223	PR	Major	Yes	M	46	I	99.35	10423
DRR030223	PR	Accessory	Yes	G	73	S	43.1	9184
DRR030223	PR	Major	Yes	I	84	V	93.55	9121
DRR030223	PR	Major	Yes	L	90	M	99.24	8978
DRR030223	RT	NRTI	Yes	M	41	L	98.96	9681
DRR030223	RT	NRTI	Yes	D	67	N	97.78	9911
DRR030223	RT	NRTI	Yes	T	69	D	97.78	9909
DRR030223	RT	NRTI	Yes	L	74	V	78.53	10824
DRR030223	RT	NNRTI	Yes	L	100	I	81.58	10718
DRR030223	RT	NNRTI	Yes	K	101	P	14.4	10895
DRR030223	RT	NNRTI	Yes	K	103	N	95.39	9505
DRR030223	RT	NNRTI	Yes	G	190	S	2.43	11417
DRR030223	RT	NRTI	Yes	L	210	W	89.2	11956
DRR030223	RT	NRTI	Yes	T	215	Y	98.99	10798
DRR030223	PR	Other	No	L	10	I	84.88	6223
DRR030223	PR	Other	No	L	10	V	14.48	6223
DRR030223	PR	Other	No	V	11	I	23.13	6285
DRR030223	PR	Accessory	No	K	20	T	5.86	9194
DRR030223	PR	Other	No	A	71	V	99.26	9050
DRR030223	RT	Other	No	V	90	I	1.3	9858
DRR030223	RT	Other	No	K	101	Q	2.32	10895
DRR030223	RT	Other	No	V	118	I	87.76	10177
DRR030223	RT	NNRTI	No	H	221	Y	1.5	11251
DRR030223	RT	NNRTI	No	K	238	T	1.62	10620
DRR030224	PR	Accessory	Yes	L	23	I	1.65	18159
DRR030224	PR	Major	Yes	M	46	I	98.04	20083
DRR030224	PR	Accessory	Yes	G	73	S	12.1	17657
DRR030224	PR	Major	Yes	I	84	V	96.16	17616
DRR030224	PR	Major	Yes	L	90	M	99.35	17212
DRR030224	RT	NRTI	Yes	M	41	L	98.78	19525
DRR030224	RT	NRTI	Yes	D	67	N	99.6	20968
DRR030224	RT	NRTI	Yes	T	69	D	99.54	21126
DRR030224	RT	NRTI	Yes	L	74	V	89.29	21938
DRR030224	RT	NNRTI	Yes	L	100	I	54.61	22772
DRR030224	RT	NNRTI	Yes	K	101	P	9.07	23157
DRR030224	RT	NNRTI	Yes	K	103	N	59.42	18398
DRR030224	RT	NNRTI	Yes	Y	181	C	33.11	22405
DRR030224	RT	NNRTI	Yes	G	190	S	34.63	18964
DRR030224	RT	NRTI	Yes	L	210	W	97.38	17837
DRR030224	RT	NRTI	Yes	T	215	Y	99.21	16587
DRR030224	PR	Other	No	L	10	I	85.4	12128
DRR030224	PR	Other	No	L	10	V	14.18	12128
DRR030224	PR	Other	No	V	11	I	18.7	12298
DRR030224	PR	Other	No	A	71	V	96.55	17474
DRR030224	PR	Other	No	A	71	I	1.18	17474
DRR030224	RT	Other	No	V	90	I	2.57	20682
DRR030224	RT	Other	No	K	101	Q	34.79	23157
DRR030224	RT	Other	No	V	118	I	96.81	19081
DRR030225	PR	Major	Yes	M	46	I	99.51	16757
DRR030225	PR	Accessory	Yes	G	73	S	98.94	13335
DRR030225	PR	Major	Yes	I	84	V	96.44	13951
DRR030225	PR	Major	Yes	L	90	M	99.47	14343
DRR030225	RT	NRTI	Yes	M	41	L	99.37	20451
DRR030225	RT	NRTI	Yes	V	75	T	59.87	20923
DRR030225	RT	NRTI	Yes	M	184	V	98.9	20293
DRR030225	RT	NRTI	Yes	T	215	Y	99.18	16764
DRR030225	PR	Other	No	L	10	I	98.82	14686
DRR030225	PR	Other	No	K	20	I	99.57	15843
DRR030225	PR	Other	No	A	71	V	97.95	13268
DRR030225	PR	Accessory	No	T	74	P	81.97	13423
DRR030225	RT	NRTI	No	A	62	V	61.76	20701
DRR030225	RT	Other	No	S	68	G	99.3	20984
DRR030225	RT	Other	No	V	118	I	12.32	18373
DRR030225	RT	NNRTI	No	H	221	Y	2.17	17041
DRR030225	IN	Other	No	V	151	I	1.05	16114
DRR030226	PR	Accessory	Yes	L	24	I	99.59	6804
DRR030226	PR	Major	Yes	M	46	I	99.36	7169
DRR030226	PR	Major	Yes	I	54	V	99.18	6745
DRR030226	PR	Major	Yes	V	82	T	95.16	6201
DRR030226	PR	Major	Yes	I	84	V	93.5	6232
DRR030226	RT	NRTI	Yes	M	41	L	99.18	7762
DRR030226	RT	NRTI	Yes	D	67	N	1.07	7881
DRR030226	RT	NRTI	Yes	L	74	V	96.23	8030
DRR030226	RT	NNRTI	Yes	L	100	I	96.99	7203
DRR030226	RT	NNRTI	Yes	K	103	N	98.01	6784
DRR030226	RT	NRTI	Yes	T	215	F	98.65	6383
DRR030226	RT	NNRTI	Yes	P	225	H	1.53	6849
DRR030226	PR	Other	No	L	10	I	99.12	5567
DRR030226	PR	Other	No	V	11	I	1.33	5629
DRR030226	PR	Other	No	A	71	L	98.52	6072
DRR030226	RT	NNRTI	No	V	108	I	2.08	6922
DRR030226	RT	NNRTI	No	H	221	Y	27.26	6977
DRR030226	RT	Other	No	K	238	R	20.86	6590
DRR030227	PR	Major	Yes	D	30	N	1.25	9987
DRR030227	PR	Major	Yes	V	32	I	99.39	9824
DRR030227	PR	Major	Yes	M	46	I	96.3	9894
DRR030227	PR	Major	Yes	I	47	V	97.36	9906
DRR030227	PR	Major	Yes	V	82	A	97.27	9405
DRR030227	PR	Major	Yes	L	90	M	99.6	9772
DRR030227	RT	NRTI	Yes	M	41	L	99.57	11894
DRR030227	RT	NRTI	Yes	D	67	N	98.26	13162
DRR030227	RT	NRTI	Yes	M	184	V	99.43	16775
DRR030227	RT	NRTI	Yes	L	210	W	99.4	17925
DRR030227	RT	NRTI	Yes	T	215	Y	99.35	16380
DRR030227	PR	Other	No	A	71	V	99.18	9732
DRR030227	RT	NRTI	No	E	44	A	66.47	12570
DRR030227	RT	Other	No	V	118	I	96.57	15498
DRR030227	RT	NNRTI	No	E	138	K	2.01	16050
DRR030227	RT	Other	No	K	238	R	1.6	15756
DRR030228	PR	Major	Yes	M	46	I	99.53	6159
DRR030228	PR	Accessory	Yes	G	73	S	94.31	4778
DRR030228	PR	Major	Yes	I	84	V	94.41	4846
DRR030228	PR	Major	Yes	L	90	M	99.56	5413
DRR030228	RT	NRTI	Yes	M	41	L	99.24	7615
DRR030228	RT	NRTI	Yes	D	67	E	1.06	8195
DRR030228	RT	NRTI	Yes	L	74	V	40.85	8612
DRR030228	RT	NRTI	Yes	V	75	T	99.18	8089
DRR030228	RT	NNRTI	Yes	K	101	E	1.06	8568
DRR030228	RT	NNRTI	Yes	K	103	N	69.06	8706
DRR030228	RT	NNRTI	Yes	V	106	A	23.52	8619
DRR030228	RT	NNRTI	Yes	Y	181	C	29.38	9239
DRR030228	RT	NRTI	Yes	M	184	V	37.62	9564
DRR030228	RT	NNRTI	Yes	G	190	A	14.78	9085
DRR030228	RT	NRTI	Yes	T	215	Y	99.22	7726
DRR030228	PR	Other	No	L	10	I	99.55	5608
DRR030228	PR	Other	No	K	20	I	99.5	5961
DRR030228	PR	Other	No	A	71	V	98.05	4715
DRR030228	PR	Accessory	No	T	74	P	92.09	4789
DRR030228	RT	NRTI	No	E	44	D	6.27	7916
DRR030228	RT	NRTI	No	A	62	V	99.59	7968
DRR030228	RT	Other	No	S	68	G	99.42	8133
DRR030228	RT	Other	No	K	101	A	2.25	8568
DRR030228	RT	Other	No	V	118	I	52.03	8910
DRR030228	RT	NNRTI	No	E	138	Q	1.97	9231
DRR030228	RT	NNRTI	No	H	221	Y	6.75	7743
DRR030228	RT	NNRTI	No	F	227	L	13.91	7737
DRR030228	RT	NNRTI	No	K	238	N	1.24	7121
DRR030229	PR	Major	Yes	M	46	I	99.53	18816
DRR030229	PR	Accessory	Yes	G	73	S	66.39	16747
DRR030229	PR	Major	Yes	L	76	V	31.99	22266
DRR030229	PR	Major	Yes	I	84	V	97.78	17745
DRR030229	PR	Major	Yes	L	90	M	99.55	17646
DRR030229	RT	NRTI	Yes	M	41	L	99.11	19291
DRR030229	RT	NRTI	Yes	D	67	N	99.34	15659
DRR030229	RT	NRTI	Yes	T	69	D	99.32	15699
DRR030229	RT	NRTI	Yes	L	74	V	57.96	16806
DRR030229	RT	NRTI	Yes	M	184	V	99.16	17958
DRR030229	RT	NRTI	Yes	L	210	W	98.86	18349
DRR030229	RT	NRTI	Yes	T	215	Y	99.17	17393
DRR030229	PR	Other	No	L	10	I	99.33	14268
DRR030229	PR	Other	No	V	11	I	67.58	14315
DRR030229	PR	Other	No	A	71	V	99.4	16743
DRR030229	RT	Other	No	K	101	Q	99.47	14170
DRR030229	RT	Other	No	V	118	I	99.49	13805
DRR030230	PR	Major	Yes	M	46	I	99.47	11552
DRR030230	PR	Major	Yes	I	54	L	17.1	11933
DRR030230	PR	Major	Yes	L	76	V	99.14	11799
DRR030230	PR	Major	Yes	I	84	V	95.53	11753
DRR030230	PR	Major	Yes	L	90	M	99.43	11604
DRR030230	RT	NRTI	Yes	M	41	L	99.05	12052
DRR030230	RT	NRTI	Yes	D	67	N	99.34	12798
DRR030230	RT	NRTI	Yes	T	69	D	99.34	12854
DRR030230	RT	NRTI	Yes	M	184	V	99.14	14532
DRR030230	RT	NRTI	Yes	L	210	W	94.42	14097
DRR030230	RT	NRTI	Yes	T	215	Y	99.17	13086
DRR030230	PR	Other	No	L	10	I	99.49	7416
DRR030230	PR	Other	No	V	11	I	60.72	7493
DRR030230	PR	Accessory	No	L	33	F	64.58	11902
DRR030230	PR	Other	No	A	71	V	95.85	11196
DRR030230	PR	Other	No	A	71	I	3.52	11196
DRR030230	RT	Other	No	K	101	Q	64.11	14958
DRR030230	RT	Other	No	V	118	I	65.68	14021
DRR030230	RT	Other	No	V	179	I	1.66	16429
DRR030231	PR	Major	Yes	M	46	I	98.96	11496
DRR030231	PR	Accessory	Yes	G	73	S	73.96	9069
DRR030231	PR	Major	Yes	I	84	V	88.08	9163
DRR030231	PR	Major	Yes	L	90	M	99.54	9704
DRR030231	RT	NRTI	Yes	M	41	L	99.54	12466
DRR030231	RT	NRTI	Yes	D	67	E	1.28	13627
DRR030231	RT	NRTI	Yes	L	74	V	34.14	15136
DRR030231	RT	NRTI	Yes	V	75	T	99.61	14276
DRR030231	RT	NNRTI	Yes	K	103	N	95.21	13784
DRR030231	RT	NNRTI	Yes	V	106	A	3.57	13790
DRR030231	RT	NRTI	Yes	Q	151	M	37.4	14711
DRR030231	RT	NNRTI	Yes	Y	181	C	79.91	16050
DRR030231	RT	NNRTI	Yes	G	190	A	4.62	16786
DRR030231	RT	NRTI	Yes	T	215	Y	99.31	14392
DRR030231	PR	Other	No	L	10	I	99.58	9902
DRR030231	PR	Other	No	V	11	I	1.48	9946
DRR030231	PR	Other	No	K	20	I	90.9	10751
DRR030231	PR	Other	No	A	71	V	98.24	8883
DRR030231	PR	Accessory	No	T	74	P	95.04	9087
DRR030231	RT	NRTI	No	E	44	D	5.09	13106
DRR030231	RT	NRTI	No	A	62	V	99.51	13165
DRR030231	RT	Other	No	S	68	G	98.97	13438
DRR030231	RT	Other	No	T	69	A	1.9	14868
DRR030231	RT	Other	No	V	118	I	43.91	14642
DRR030231	RT	NNRTI	No	F	227	L	10.61	14280
DRR030231	IN	Other	No	E	138	D	1.14	10466
DRR030232	PR	Accessory	Yes	L	24	I	99.71	18163
DRR030232	PR	Major	Yes	M	46	I	65.02	19489
DRR030232	PR	Major	Yes	I	54	V	99.41	18632
DRR030232	PR	Major	Yes	V	82	T	94.2	18807
DRR030232	PR	Major	Yes	I	84	V	92.45	18839
DRR030232	RT	NRTI	Yes	M	41	L	99.09	19931
DRR030232	RT	NRTI	Yes	L	74	V	98.78	19035
DRR030232	RT	NNRTI	Yes	L	100	I	99.34	17210
DRR030232	RT	NNRTI	Yes	K	103	N	99.39	16405
DRR030232	RT	NRTI	Yes	T	215	F	98.82	18200
DRR030232	PR	Other	No	L	10	I	99.32	13307
DRR030232	PR	Accessory	No	K	20	T	29.02	16908
DRR030232	PR	Accessory	No	M	46	V	34.33	19489
DRR030232	PR	Other	No	A	71	L	99.29	17848
DRR030232	RT	Other	No	T	69	S	1.77	14262
DRR030232	RT	Other	No	T	69	A	96.9	14262
DRR030232	RT	Other	No	V	118	I	94.78	18323
DRR030233	PR	Major	Yes	M	46	I	99.25	8849
DRR030233	PR	Major	Yes	I	54	L	29.71	9328
DRR030233	PR	Major	Yes	I	54	V	3.04	9328
DRR030233	PR	Major	Yes	L	76	V	98.97	9611
DRR030233	PR	Major	Yes	I	84	V	94.6	9386
DRR030233	PR	Major	Yes	L	90	M	99.25	9464
DRR030233	RT	NRTI	Yes	M	41	L	98.79	10416
DRR030233	RT	NRTI	Yes	D	67	N	99.19	10857
DRR030233	RT	NRTI	Yes	T	69	D	99.02	10868
DRR030233	RT	NRTI	Yes	M	184	V	98.83	13434
DRR030233	RT	NRTI	Yes	L	210	W	98.27	13150
DRR030233	RT	NRTI	Yes	T	215	Y	98.6	12281
DRR030233	PR	Other	No	L	10	I	76.07	5880
DRR030233	PR	Accessory	No	L	10	F	13.49	5880
DRR030233	PR	Other	No	V	11	I	86.63	5892
DRR030233	PR	Accessory	No	L	33	F	88.87	8759
DRR030233	PR	Other	No	A	71	V	99.1	9227
DRR030233	RT	Other	No	K	101	Q	54.8	12074
DRR030233	RT	Other	No	V	118	I	79.08	11460
DRR030233	RT	Other	No	V	179	I	6.96	14847
DRR030234	PR	Major	Yes	D	30	N	3.96	13752
DRR030234	PR	Major	Yes	V	32	I	99.2	13447
DRR030234	PR	Major	Yes	M	46	I	99.52	12895
DRR030234	PR	Major	Yes	I	47	V	99.07	12896
DRR030234	PR	Major	Yes	V	82	A	97.67	10421
DRR030234	PR	Major	Yes	L	90	M	99.65	11832
DRR030234	RT	NRTI	Yes	M	41	L	99.63	14024
DRR030234	RT	NRTI	Yes	D	67	N	99.52	14185
DRR030234	RT	NRTI	Yes	L	210	W	97.83	15601
DRR030234	RT	NRTI	Yes	T	215	Y	99.22	14411
DRR030234	IN	Major	Yes	T	66	K	1.02	11355
DRR030234	PR	Other	No	A	71	V	98.99	11867
DRR030234	RT	NRTI	No	E	44	A	16.32	14920
DRR030234	RT	NRTI	No	E	44	D	82.22	14920
DRR030234	RT	Other	No	V	106	I	16.73	16948
DRR030234	RT	Other	No	V	118	I	99.04	16733
DRR030235	PR	Major	Yes	L	76	V	99.62	3128
DRR030235	RT	NRTI	Yes	M	41	L	99.55	5311
DRR030235	RT	NRTI	Yes	D	67	N	99.3	5556
DRR030235	RT	NRTI	Yes	V	75	M	99.54	5452
DRR030235	RT	NRTI	Yes	L	210	W	99.12	4182
DRR030235	RT	NRTI	Yes	T	215	Y	99.5	4182
DRR030235	RT	NRTI	Yes	K	219	N	98.85	5805
DRR030235	IN	Major	Yes	T	66	I	78.6	7039
DRR030235	PR	Other	No	L	10	V	99.54	1958
DRR030235	PR	Other	No	K	20	I	99.76	2100
DRR030235	PR	Other	No	A	71	V	98.64	3004
DRR030235	PR	Accessory	No	L	89	V	99.21	3399
DRR030235	RT	Other	No	V	118	I	99.4	4829
DRR030235	RT	Other	No	K	238	R	99.67	6107
DRR030236	PR	Major	Yes	M	46	I	99.52	19519
DRR030236	PR	Major	Yes	I	54	V	33.94	19222
DRR030236	PR	Major	Yes	I	54	L	12.56	19222
DRR030236	PR	Major	Yes	L	76	V	99.24	18777
DRR030236	PR	Major	Yes	I	84	V	96.18	18042
DRR030236	PR	Major	Yes	L	90	M	99.54	18224
DRR030236	RT	NRTI	Yes	M	41	L	99.44	20054
DRR030236	RT	NRTI	Yes	D	67	N	99.42	19747
DRR030236	RT	NRTI	Yes	T	69	D	99.43	19805
DRR030236	RT	NRTI	Yes	M	184	V	99.01	22564
DRR030236	RT	NRTI	Yes	L	210	W	99.1	22550
DRR030236	RT	NRTI	Yes	T	215	Y	99.37	21132
DRR030236	PR	Other	No	L	10	I	43.24	15131
DRR030236	PR	Accessory	No	L	10	F	56.2	15131
DRR030236	PR	Other	No	V	11	I	64.14	15165
DRR030236	PR	Accessory	No	L	33	F	99.29	19282
DRR030236	PR	Other	No	A	71	V	99.27	18115
DRR030236	RT	Other	No	K	101	Q	44.04	19812
DRR030236	RT	Other	No	V	118	I	80.11	18511
DRR030236	RT	Other	No	V	179	I	23.13	24683
DRR030237	PR	Accessory	Yes	L	24	I	99.69	14123
DRR030237	PR	Major	Yes	M	46	I	43.08	14897
DRR030237	PR	Major	Yes	I	54	V	99.29	14040
DRR030237	PR	Major	Yes	V	82	T	95.13	13513
DRR030237	PR	Major	Yes	I	84	V	93.62	13675
DRR030237	RT	NRTI	Yes	M	41	L	99.33	15706
DRR030237	RT	NRTI	Yes	L	74	V	98.99	15137
DRR030237	RT	NNRTI	Yes	L	100	I	99.27	14695
DRR030237	RT	NNRTI	Yes	K	103	N	99.57	14259
DRR030237	RT	NRTI	Yes	T	215	F	98.98	15928
DRR030237	PR	Other	No	L	10	I	99.46	11352
DRR030237	PR	Accessory	No	K	20	T	89.92	13016
DRR030237	PR	Other	No	K	20	M	7.07	13016
DRR030237	PR	Accessory	No	M	46	V	56.05	14897
DRR030237	PR	Other	No	A	71	L	99.41	12785
DRR030237	RT	Other	No	T	69	S	3.9	11221
DRR030237	RT	Other	No	T	69	A	92.5	11221
DRR030237	RT	Other	No	V	118	I	99.6	15541
DRR030237	RT	NNRTI	No	V	179	L	3.51	19845
DRR030238	IN	Major	Yes	T	66	K	1.28	6108
DRR030238	RT	Other	No	S	68	G	99.4	5952
DRR030238	IN	Other	No	L	74	M	10.25	6349
DRR030239	RT	NRTI	Yes	M	184	V	99.64	9261
DRR030239	RT	NRTI	Yes	T	215	Y	6.07	6656
DRR030239	RT	NRTI	Yes	T	215	F	3.32	6656
DRR030239	RT	Other	No	V	179	I	99.6	9620
DRR030239	RT	Other	No	K	238	R	99.74	4675
DRR030240	RT	NNRTI	Yes	K	103	N	99.27	9678
DRR030240	RT	NNRTI	Yes	Y	188	L	69.81	11828
DRR030240	RT	NNRTI	Yes	Y	188	H	29.42	11828
DRR030240	RT	NRTI	Yes	T	215	Y	95.47	11975
DRR030240	PR	Other	No	L	10	I	99.37	4134
DRR030240	RT	Other	No	S	68	G	37.29	10384
DRR030240	RT	NNRTI	No	V	179	T	99.18	11888
DRR030241	PR	Major	Yes	M	46	I	99.53	29782
DRR030241	PR	Accessory	Yes	G	73	S	10.17	25797
DRR030241	PR	Major	Yes	I	84	V	92.18	25232
DRR030241	PR	Major	Yes	L	90	M	99.74	26187
DRR030241	RT	NRTI	Yes	V	75	T	99.65	32215
DRR030241	RT	NNRTI	Yes	K	103	N	99.17	32732
DRR030241	RT	NRTI	Yes	Q	151	M	99.63	32395
DRR030241	RT	NNRTI	Yes	V	179	F	6.94	39828
DRR030241	RT	NNRTI	Yes	Y	181	C	99.47	37561
DRR030241	RT	NRTI	Yes	M	184	V	95.43	37736
DRR030241	RT	NRTI	Yes	T	215	Y	98.83	27918
DRR030241	PR	Other	No	L	10	I	99.5	21847
DRR030241	PR	Other	No	K	20	I	99.56	23846
DRR030241	PR	Other	No	A	71	V	98.64	23325
DRR030241	PR	Accessory	No	T	74	P	89.37	26051
DRR030241	RT	NRTI	No	A	62	V	99.33	35686
DRR030241	RT	Other	No	S	68	G	15.31	33743
DRR030241	RT	NRTI	No	T	69	G	1.24	28612
DRR030241	RT	NNRTI	No	V	108	I	1.02	27724
DRR030242	PR	Accessory	Yes	L	24	I	99.75	14123
DRR030242	PR	Major	Yes	M	46	I	99.42	15341
DRR030242	PR	Major	Yes	I	54	V	99.25	14030
DRR030242	PR	Major	Yes	V	82	T	93.75	14166
DRR030242	PR	Major	Yes	I	84	V	91.74	14278
DRR030242	RT	NRTI	Yes	M	41	L	99.02	17598
DRR030242	RT	NRTI	Yes	L	74	V	99.02	17925
DRR030242	RT	NNRTI	Yes	L	100	I	99.47	16497
DRR030242	RT	NNRTI	Yes	K	103	N	99.41	15871
DRR030242	RT	NRTI	Yes	M	184	V	98.94	17458
DRR030242	RT	NRTI	Yes	T	215	F	69.39	13866
DRR030242	RT	NRTI	Yes	T	215	V	28.23	13866
DRR030242	PR	Accessory	No	L	10	F	53.87	10432
DRR030242	PR	Other	No	L	10	I	45.37	10432
DRR030242	PR	Other	No	V	11	I	9.93	10669
DRR030242	PR	Other	No	K	20	I	81.84	12338
DRR030242	PR	Accessory	No	K	20	T	17.37	12338
DRR030242	PR	Other	No	A	71	L	99.31	12702
DRR030242	RT	Other	No	V	118	I	99.18	15609
DRR030242	RT	Other	No	V	179	I	1.34	18080
DRR030243	PR	Major	Yes	G	48	V	41.32	5225
DRR030243	PR	Accessory	Yes	F	53	L	57.87	5258
DRR030243	PR	Major	Yes	L	90	M	99.52	6051
DRR030243	RT	NRTI	Yes	D	67	N	99.2	10144
DRR030243	RT	NRTI	Yes	K	70	R	99.57	10371
DRR030243	RT	NRTI	Yes	L	74	I	80.07	10518
DRR030243	RT	NRTI	Yes	M	184	V	99.51	10911
DRR030243	RT	NRTI	Yes	T	215	F	89.68	11293
DRR030243	RT	NRTI	Yes	T	215	V	9.36	11293
DRR030243	RT	NRTI	Yes	K	219	Q	99.32	11730
DRR030243	PR	Other	No	L	10	V	99.55	3094
DRR030243	PR	Other	No	K	20	I	99.78	3251
DRR030243	PR	Other	No	T	74	S	98.92	5008
DRR030243	RT	NNRTI	No	V	108	I	3.03	8418
DRR030243	RT	Other	No	V	118	I	76.57	8495
DRR030243	RT	NNRTI	No	E	138	G	1.36	10238
DRR030243	RT	Other	No	K	238	R	1.81	12956
DRR030244	RT	NRTI	Yes	M	41	L	21.13	4107
DRR030244	RT	NRTI	Yes	D	67	N	99.24	4088
DRR030244	RT	NRTI	Yes	K	70	R	99.49	3885
DRR030244	RT	NRTI	Yes	L	74	V	98.44	4093
DRR030244	RT	NNRTI	Yes	K	103	N	98.9	3191
DRR030244	RT	NRTI	Yes	T	215	F	98.48	4005
DRR030244	RT	NRTI	Yes	K	219	Q	98.52	4328
DRR030244	PR	Other	No	V	82	I	34.81	2508
DRR030244	RT	NNRTI	No	V	108	I	99.39	3269
DRR030244	RT	NNRTI	No	H	221	Y	97.56	4254
DRR030244	RT	NNRTI	No	F	227	L	99.19	4341
DRR030245	PR	Major	Yes	M	46	I	98.93	9308
DRR030245	PR	Major	Yes	I	54	M	97.61	8067
DRR030245	PR	Major	Yes	I	54	L	1.52	8067
DRR030245	PR	Major	Yes	I	84	V	93.57	7105
DRR030245	PR	Major	Yes	L	90	M	99.37	7100
DRR030245	RT	NRTI	Yes	V	75	T	99.41	10577
DRR030245	RT	NNRTI	Yes	K	103	N	98.89	10929
DRR030245	RT	NRTI	Yes	Q	151	M	99.33	12077
DRR030245	RT	NNRTI	Yes	V	179	F	63.24	14221
DRR030245	RT	NNRTI	Yes	Y	181	C	99.16	12555
DRR030245	RT	NRTI	Yes	T	215	Y	98.31	7968
DRR030245	IN	Major	Yes	T	66	K	1.6	8582
DRR030245	PR	Other	No	L	10	I	92.54	6712
DRR030245	PR	Accessory	No	L	10	F	6.48	6712
DRR030245	PR	Other	No	V	11	I	17.24	6715
DRR030245	PR	Accessory	No	K	20	T	88.42	7391
DRR030245	PR	Other	No	K	20	I	6.79	7391
DRR030245	PR	Other	No	K	20	R	3.84	7391
DRR030245	PR	Accessory	No	L	33	F	91.41	9495
DRR030245	PR	Other	No	A	71	V	99	6908
DRR030245	PR	Accessory	No	T	74	P	1.66	6922
DRR030245	RT	NRTI	No	A	62	V	99.25	10827
DRR030245	RT	Other	No	S	68	G	5.93	10280
DRR030245	RT	NRTI	No	T	69	G	5.58	9679
DRR030246	PR	Major	Yes	V	32	I	98.98	4211
DRR030246	PR	Major	Yes	M	46	I	98.55	5160
DRR030246	PR	Major	Yes	I	47	V	89.3	5161
DRR030246	PR	Major	Yes	I	47	A	9.44	5161
DRR030246	PR	Major	Yes	I	54	M	89.09	5811
DRR030246	PR	Major	Yes	V	82	A	89.94	7707
DRR030246	PR	Major	Yes	L	90	M	98.95	9898
DRR030246	RT	NRTI	Yes	M	41	L	99.11	14951
DRR030246	RT	NRTI	Yes	D	67	N	99.23	14530
DRR030246	RT	NNRTI	Yes	K	101	E	11.33	15679
DRR030246	RT	NNRTI	Yes	K	103	N	28.26	15588
DRR030246	RT	NNRTI	Yes	Y	181	C	98.73	15313
DRR030246	RT	NRTI	Yes	M	184	V	98.9	13761
DRR030246	RT	NNRTI	Yes	G	190	A	11.42	14663
DRR030246	RT	NRTI	Yes	L	210	W	97.64	15368
DRR030246	RT	NRTI	Yes	T	215	Y	97.75	14298
DRR030246	IN	Major	Yes	T	66	K	1.96	11477
DRR030246	PR	Other	No	L	10	V	82.29	3061
DRR030246	PR	Accessory	No	L	33	F	14.12	4533
DRR030246	PR	Other	No	A	71	V	98.28	6628
DRR030246	RT	NRTI	No	E	44	D	98.83	14759
DRR030246	RT	NNRTI	No	A	98	G	99.49	13038
DRR030246	RT	NNRTI	No	V	108	I	54.87	16073
DRR030246	RT	Other	No	V	118	I	99.31	15885
DRR030246	RT	Other	No	V	179	I	68.69	16315
DRR030247	PR	Major	Yes	I	54	V	4.87	17226
DRR030247	PR	Other	No	L	10	V	99.69	12080
DRR030247	RT	Other	No	V	179	I	99.47	29793
DRR030248	PR	Other	No	L	10	V	99.79	7497
DRR030248	PR	Other	No	K	20	R	53.15	9304
DRR030248	RT	Other	No	V	179	I	99.71	25193
DRR030249	PR	Major	Yes	D	30	N	99.69	7425
DRR030249	PR	Major	Yes	M	46	L	99.69	8327
DRR030249	PR	Accessory	Yes	N	88	D	99.55	8847
DRR030249	RT	NRTI	Yes	M	41	L	99.68	17373
DRR030249	RT	NRTI	Yes	D	67	N	98.38	20927
DRR030249	RT	NRTI	Yes	T	69	D	99.53	20586
DRR030249	RT	NRTI	Yes	L	210	W	99.73	27212
DRR030249	RT	NRTI	Yes	T	215	Y	99.75	24590
DRR030249	IN	Major	Yes	Y	143	R	97.55	21316
DRR030249	IN	Major	Yes	N	155	H	1.7	20256
DRR030249	PR	Accessory	No	K	20	T	99.65	6322
DRR030249	PR	Other	No	A	71	V	98.27	8140
DRR030249	RT	Other	No	V	118	I	99.65	20255
DRR030249	IN	Accessory	No	T	97	A	99.66	23113
DRR030249	IN	Accessory	No	G	163	R	99.77	19942
DRR030250	PR	Other	No	L	10	V	2.39	6065
DRR030250	PR	Other	No	K	20	I	98.67	7975
DRR030252	PR	Other	No	K	20	I	99.62	11540
DRR030252	RT	NNRTI	No	V	179	E	14.18	30206
DRR030253	PR	Other	No	K	20	R	66.02	13494
DRR030253	PR	Other	No	V	82	I	66.53	15424
DRR030254	PR	Other	No	K	20	I	99.52	6211
DRR030255	PR	Other	No	T	74	S	99.53	12183
DRR030255	RT	NNRTI	No	E	138	K	1.6	34717
DRR030256	PR	Other	No	K	20	R	99.54	2179
DRR030256	RT	Other	No	V	118	I	99.59	4894
DRR030256	RT	NNRTI	No	E	138	A	99.49	6814
DRR030256	RT	Other	No	V	179	I	4.19	8001
DRR030257	PR	Accessory	No	K	43	T	1.98	18186
DRR030257	RT	Other	No	V	118	I	24.11	25887
DRR030257	IN	Accessory	No	G	163	R	99.24	16283
DRR030258	PR	Other	No	K	20	R	99.77	14776
DRR030258	PR	Other	No	T	74	S	99.49	21688
DRR030258	RT	NNRTI	No	V	179	D	21.66	25259
DRR030258	RT	NNRTI	No	V	179	E	77.92	25259
DRR030259	PR	Other	No	K	20	I	99.49	6643
DRR030259	RT	Other	No	T	69	A	7.09	22445
DRR030260	PR	Other	No	T	74	S	7.11	34850
DRR030261	PR	Major	Yes	M	46	I	99.36	3443
DRR030261	PR	Major	Yes	L	76	V	99.09	3419
DRR030261	RT	NRTI	Yes	D	67	G	9.22	7661
DRR030261	RT	NRTI	Yes	M	184	V	99.03	9243
DRR030261	RT	NNRTI	Yes	P	225	H	1.06	9656
DRR030261	IN	Major	Yes	N	155	H	99.55	10821
DRR030261	PR	Other	No	L	10	I	99.44	1970
DRR030261	PR	Other	No	K	20	I	99.55	2230
DRR030262	PR	Accessory	Yes	L	24	I	99.58	1437
DRR030262	PR	Major	Yes	M	46	I	99.25	2526
DRR030262	PR	Major	Yes	I	54	V	98.7	2539
DRR030262	PR	Major	Yes	V	82	A	94.88	4083
DRR030262	RT	NRTI	Yes	L	74	V	98.89	6576
DRR030262	RT	NRTI	Yes	M	184	V	99.51	6940
DRR030262	PR	Accessory	No	L	10	F	99	1098
DRR030262	PR	Accessory	No	L	33	F	99.08	2272
DRR030262	PR	Accessory	No	Q	58	E	85.58	2871
DRR030262	RT	Other	No	K	103	R	88.58	5962
DRR030263	PR	Other	No	L	10	V	1.54	13078
DRR030263	RT	Other	No	T	69	A	2.07	32512
DRR030263	RT	NNRTI	No	V	179	D	1.97	32747
DRR030263	IN	Major	No	Q	146	P	1.01	17355
DRR030264	RT	NRTI	Yes	D	67	E	1.11	16447
DRR030264	RT	NRTI	Yes	M	184	I	71.25	18335
DRR030264	RT	NRTI	Yes	M	184	V	16.25	18335
DRR030264	RT	Other	No	T	69	A	12.91	16835
DRR030265	RT	NRTI	Yes	M	184	I	96.59	21211
DRR030265	RT	NRTI	Yes	M	184	V	2.67	21211
DRR030265	IN	Major	Yes	G	140	S	90.41	8032
DRR030265	IN	Major	Yes	Q	148	H	90.76	8126
DRR030265	IN	Major	Yes	N	155	H	2.23	7756
DRR030265	RT	Other	No	T	69	A	1.83	22373
DRR030265	IN	Accessory	No	T	97	A	1.47	15449
DRR030266	RT	NRTI	Yes	D	67	E	1.01	19656
DRR030266	RT	NRTI	Yes	M	184	I	57.47	18676
DRR030266	RT	NRTI	Yes	M	184	V	41.92	18676
DRR030266	IN	Major	Yes	G	140	S	98.69	7914
DRR030266	IN	Major	Yes	Q	148	H	98.29	7939
DRR030266	RT	Other	No	T	69	A	26.76	19188
DRR030267	PR	Other	No	L	10	I	99.25	5973
DRR030267	RT	Other	No	V	179	I	99.32	9366
DRR030268	PR	Other	No	K	20	I	99.77	8648
DRR030269	IN	Major	Yes	T	66	K	1.84	10525
DRR030269	PR	Other	No	V	82	I	97.61	8627
DRR030269	RT	Other	No	V	179	I	1.03	16244
DRR030270	IN	Major	Yes	T	66	K	2.54	9935
DRR030270	PR	Other	No	V	82	I	97.35	8441
DRR030271	RT	NRTI	Yes	M	184	I	28.47	17024
DRR030271	RT	NRTI	Yes	M	184	V	34.94	17024
DRR030271	IN	Major	Yes	T	66	K	1.46	11280
DRR030271	IN	Major	Yes	N	155	H	30.13	10613
DRR030271	PR	Other	No	V	82	I	97.57	8813
DRR030271	RT	Other	No	T	69	N	8.67	14329
DRR030272	IN	Major	Yes	T	66	K	1.8	8898
DRR030272	PR	Other	No	V	82	I	97.26	7127
DRR030273	IN	Major	Yes	T	66	K	1.74	8562
DRR030273	PR	Other	No	V	82	I	97.16	6398
DRR030274	PR	Other	No	L	10	I	7.97	13700
DRR030274	PR	Other	No	A	71	T	1.05	19287
DRR030275	PR	Other	No	A	71	V	8.64	14147
DRR030276	PR	Major	Yes	M	46	I	3.68	18446
DRR030276	RT	NRTI	Yes	K	219	R	1.12	25157
DRR030276	PR	Accessory	No	L	10	F	3.2	12136
DRR030276	IN	Other	No	L	74	I	2.75	28529
DRR030277	PR	Major	Yes	M	46	I	1.09	22744
DRR030277	PR	Other	No	L	10	I	99.72	12722
DRR030278	PR	Other	No	K	20	R	58.26	13945
DRR030278	PR	Other	No	V	82	I	97.87	17102
DRR030278	RT	Other	No	V	179	I	99.69	26614
DRR030278	RT	Other	No	K	238	R	99.67	13750
DRR030279	PR	Other	No	K	20	I	99.64	12484
DRR030279	RT	Other	No	V	90	I	99.67	23528
DRR030280	PR	Other	No	A	71	V	99.57	12901
DRR030281	IN	Major	Yes	T	66	K	1.15	23127
DRR030281	PR	Other	No	L	10	I	99.77	11878
DRR030281	IN	Accessory	No	V	151	A	1.26	22891
DRR030282	RT	Other	No	K	238	R	3.25	20584
DRR030282	IN	Accessory	No	A	128	T	2.83	23425
DRR030283	PR	Other	No	K	20	R	6.75	16693
DRR030283	IN	Other	No	S	230	N	21.06	24337
DRR030284	IN	Other	No	L	74	I	99.75	40988
DRR030287	PR	Other	No	L	10	I	1.91	15371
DRR030287	PR	Other	No	K	20	R	96.93	16909
DRR030287	PR	Other	No	V	82	I	12.15	26200
DRR030287	RT	Other	No	S	68	G	1.03	44367
DRR030288	PR	Other	No	K	20	R	99.79	22547
DRR030288	RT	Other	No	V	179	I	1.14	48000
DRR030288	RT	Other	No	K	238	R	55.12	13555
DRR030289	RT	Other	No	T	69	A	1.72	52066
DRR030290	PR	Other	No	L	10	V	7.08	17524
DRR030290	PR	Accessory	No	L	10	F	1.46	17524
DRR030290	PR	Other	No	K	20	R	99.5	17595
DRR030290	IN	Other	No	V	151	I	3.4	47302
DRR030291	PR	Other	No	L	10	I	99.8	14718
DRR030291	PR	Other	No	A	71	T	99.69	22385
DRR030291	RT	Other	No	S	68	G	99.53	42040
DRR030292	PR	Other	No	K	20	I	99.71	17708
DRR030292	PR	Other	No	V	82	I	97.15	19434
DRR030292	RT	NNRTI	No	K	103	T	1.96	30847
DRR030292	RT	NNRTI	No	E	138	K	1.42	32518
DRR030293	PR	Other	Yes	I	85	V	1.6	21828
DRR030293	PR	Other	No	K	20	R	98.17	14358
DRR030293	RT	Other	No	T	69	A	1.26	28685
DRR030293	RT	Other	No	V	118	I	11.77	25046
DRR030293	RT	NNRTI	No	H	221	Y	2.21	14282
DRR030294	PR	Other	No	T	74	S	99.47	13090
DRR030294	IN	Other	No	L	74	I	95.44	14248
DRR030295	PR	Other	No	L	10	I	99.68	16108
DRR030295	PR	Other	No	K	20	I	99.77	19353
DRR030295	RT	NNRTI	No	E	138	A	1.32	39325
DRR030296	PR	Other	No	K	20	R	98.14	23665
DRR030296	PR	Other	No	T	74	S	99.69	31747
DRR030296	RT	NNRTI	No	E	138	A	1.38	32343
DRR030296	RT	Other	No	K	238	R	33.29	10541
DRR030297	PR	Other	No	T	74	S	60.74	14186
DRR030298	RT	Other	No	T	69	A	15.76	13335
DRR030298	RT	Other	No	V	106	I	99.71	8593
DRR030298	RT	Other	No	V	179	I	92.09	11605
DRR030299	RT	Other	No	V	179	I	5.78	27680
DRR030299	IN	Other	No	S	230	N	65.71	19939
DRR030300	RT	NRTI	Yes	K	65	R	3.4	31452
DRR030300	RT	NRTI	Yes	M	184	V	54.33	41097
DRR030300	RT	NRTI	Yes	M	184	I	15.52	41097
DRR030300	IN	Major	Yes	N	155	H	63.9	20421
DRR030301	PR	Major	Yes	M	46	I	3.51	31782
DRR030301	IN	Accessory	No	T	97	A	2.08	28251
DRR030301	IN	Other	No	S	230	N	44.54	27203
DRR030302	PR	Other	No	L	10	I	1.02	29326
DRR030302	RT	Other	No	V	106	I	17.49	54011
DRR030302	IN	Other	No	S	230	N	93.42	39998
DRR030303	PR	Other	No	L	10	I	51.96	14628
DRR030303	RT	Other	No	V	106	I	76.15	22537
DRR030303	IN	Major	No	E	138	K	1.37	17289
DRR030303	IN	Other	No	S	230	N	98.83	20936
DRR030304	PR	Other	No	L	10	I	18.54	17827
DRR030304	RT	Other	No	V	106	I	26.68	26528
DRR030304	IN	Accessory	No	E	157	Q	1.36	17443
DRR030304	IN	Other	No	S	230	N	98.62	19444
DRR030305	PR	Major	Yes	M	46	L	98.39	13640
DRR030305	RT	NRTI	Yes	K	65	R	98.65	16168
DRR030305	RT	NRTI	Yes	M	184	V	98.61	16361
DRR030305	IN	Major	Yes	G	140	A	1.7	8233
DRR030305	IN	Major	Yes	Y	143	C	39.81	8299
DRR030305	PR	Other	No	A	71	T	98.22	12493
DRR030305	RT	NRTI	No	A	62	V	13.91	16341
DRR030305	RT	Other	No	S	68	G	98.94	16243
DRR030305	RT	Other	No	V	179	I	5.95	17367
DRR030305	IN	Accessory	No	T	97	A	98.84	9962
DRR030305	IN	Major	No	E	138	K	4.41	8642
DRR030305	IN	Other	No	E	138	D	1.4	8642
DRR030305	IN	Major	No	Y	143	A	58.98	8299
DRR030306	PR	Major	Yes	M	46	L	99.01	23610
DRR030306	RT	NRTI	Yes	K	65	R	99.37	24461
DRR030306	RT	NRTI	Yes	M	184	V	99.31	25435
DRR030306	IN	Major	Yes	G	140	A	3.09	10640
DRR030306	IN	Major	Yes	Y	143	C	8.3	10391
DRR030306	PR	Other	No	A	71	T	99.11	21334
DRR030306	RT	NRTI	No	A	62	V	29.51	24721
DRR030306	RT	Other	No	S	68	G	99.3	24448
DRR030306	RT	Other	No	V	179	I	10.26	26956
DRR030306	IN	Accessory	No	T	97	A	98.83	13015
DRR030306	IN	Other	No	E	138	D	3.48	11293
DRR030306	IN	Major	No	E	138	K	8.4	11293
DRR030306	IN	Major	No	Y	143	A	90.66	10391
DRR030307	RT	NRTI	Yes	D	67	N	99.37	23050
DRR030307	RT	NRTI	Yes	T	69	D	99.02	23057
DRR030307	RT	NRTI	Yes	F	77	L	1.03	24243
DRR030307	RT	NRTI	Yes	M	184	V	23.35	27317
DRR030307	RT	NRTI	Yes	K	219	E	99.56	22670
DRR030307	IN	Major	Yes	T	66	K	1.57	15397
DRR030307	IN	Major	Yes	N	155	H	98.82	13765
DRR030307	PR	Other	No	K	20	R	21.78	16352
DRR030307	PR	Other	No	V	82	I	1.96	18502
DRR030307	RT	Other	No	V	90	I	1.17	18565
DRR030307	RT	NNRTI	No	L	100	V	44.96	18400
DRR030307	RT	NNRTI	No	K	103	E	2.19	19131
DRR030307	RT	NNRTI	No	E	138	G	1.27	19524
DRR030307	RT	NNRTI	No	G	190	Q	99.49	24080
DRR030307	IN	Accessory	No	T	97	A	1.39	14974
DRR030308	RT	NRTI	Yes	D	67	N	99.39	30827
DRR030308	RT	NRTI	Yes	T	69	D	78.28	30938
DRR030308	RT	NRTI	Yes	K	219	E	99.63	34737
DRR030308	IN	Major	Yes	T	66	K	2.17	26866
DRR030308	IN	Major	Yes	N	155	H	98.92	23222
DRR030308	PR	Other	No	K	20	R	15.38	25191
DRR030308	RT	NRTI	No	E	44	A	2.05	34452
DRR030308	RT	NRTI	No	T	69	G	19.45	30938
DRR030308	RT	Other	No	T	69	N	1.55	30938
DRR030308	RT	NRTI	No	V	75	I	1.83	34678
DRR030308	RT	NNRTI	No	L	100	V	82.04	32372
DRR030308	RT	NNRTI	No	E	138	G	16.4	32820
DRR030308	RT	NNRTI	No	G	190	Q	99.59	37206
DRR030308	IN	Accessory	No	T	97	A	94.47	26100
DRR030308	IN	Other	No	V	151	I	52.95	24244
DRR030309	RT	NRTI	Yes	D	67	N	99.52	33840
DRR030309	RT	NRTI	Yes	T	69	D	35.94	33840
DRR030309	RT	NRTI	Yes	K	219	E	99.6	35654
DRR030309	IN	Major	Yes	T	66	K	1.43	27316
DRR030309	IN	Major	Yes	N	155	H	99.05	24128
DRR030309	RT	NRTI	No	T	69	G	63.49	33840
DRR030309	RT	NNRTI	No	L	100	V	97.96	31930
DRR030309	RT	NNRTI	No	G	190	Q	99.5	39679
DRR030309	IN	Accessory	No	T	97	A	98.41	27419
DRR030309	IN	Other	No	V	151	I	99.2	23074
DRR030314	RT	NNRTI	Yes	K	103	N	1.27	8058
DRR030314	RT	NRTI	Yes	M	184	V	1.19	10241
DRR030314	IN	Major	Yes	Q	148	H	1.3	7248
DRR030315	RT	NNRTI	Yes	K	103	N	11.9	7059
DRR030315	RT	NRTI	Yes	M	184	V	10.21	9261
DRR030315	IN	Major	Yes	Q	148	H	10.57	6784
DRR030316	RT	NNRTI	Yes	K	103	N	21.79	8969
DRR030316	RT	NRTI	Yes	M	184	V	20.99	11320
DRR030316	IN	Major	Yes	Q	148	H	20.74	8330
DRR030317	IN	Other	No	V	151	I	99.76	7606

## Sheet: No.of.reads.NFL.dataset
Samples	No.of.reads
DRR030218	265436
DRR030219	277358
DRR030220	294013
DRR030221	252224
DRR030222	293613
DRR030223	177188
DRR030224	269637
DRR030225	321586
DRR030226	131488
DRR030227	262412
DRR030228	153113
DRR030229	254520
DRR030230	237815
DRR030231	226589
DRR030232	293881
DRR030233	194754
DRR030234	257606
DRR030235	90374
DRR030236	314937
DRR030237	280819
DRR030238	111032
DRR030239	119935
DRR030240	147721
DRR030241	460420
DRR030242	279839
DRR030243	153377
DRR030244	96286
DRR030245	184449
DRR030246	245121
DRR030247	351997
DRR030248	289022
DRR030249	285730
DRR030250	131827
DRR030251	392348
DRR030252	355425
DRR030253	295352
DRR030254	315761
DRR030255	313625
DRR030256	87651
DRR030257	318839
DRR030258	391716
DRR030259	392290
DRR030260	387843
DRR030261	200911
DRR030262	106125
DRR030263	366845
DRR030264	225669
DRR030265	301319
DRR030266	285865
DRR030267	123582
DRR030268	244227
DRR030269	223860
DRR030270	201376
DRR030271	213954
DRR030272	198185
DRR030273	175734
DRR030274	378818
DRR030275	285767
DRR030276	363585
DRR030277	391294
DRR030278	355243
DRR030279	332673
DRR030280	269056
DRR030281	311063
DRR030282	301566
DRR030283	382034
DRR030284	799262
DRR030285	824773
DRR030286	736863
DRR030287	740315
DRR030288	745698
DRR030289	812914
DRR030290	745266
DRR030291	701691
DRR030292	356465
DRR030293	263070
DRR030294	269056
DRR030295	420625
DRR030296	377059
DRR030297	336551
DRR030298	230861
DRR030299	299253
DRR030300	373381
DRR030301	395617
DRR030302	551268
DRR030303	288330
DRR030304	334885
DRR030305	214868
DRR030306	325883
DRR030307	327011
DRR030308	457316
DRR030309	481940
DRR030310	255218
DRR030311	270418
DRR030312	256872
DRR030313	201813
DRR030314	261950
DRR030315	239097
DRR030316	293466
DRR030317	240173
Average	316249

## Sheet: No.of.reads.Pol.dataset
Samples	No.of.reads
SRR9949747	45075
SRR9949748	41874
SRR9949749	33482
SRR9949750	54350
SRR9949751	65197
SRR9949752	62878
SRR9949753	74669
SRR9949754	82358
SRR9949755	22258
SRR9949756	29102
SRR9949757	94639
SRR9949758	19885
SRR9949759	76400
SRR9949760	26623
SRR9949761	29633
SRR9949762	71336
SRR9949763	72147
SRR9949764	32147
SRR9949765	31917
SRR9949766	47745
Average	50685.8

## Sheet: HyDRA web-scores
Sequence Name	Genes	PI Major	PI Accessory	ATV/r Score	ATV/r Level	DRV/r Score	DRV/r Level	FPV/r Score	FPV/r Level	IDV/r Score	IDV/r Level	LPV/r Score	LPV/r Level	NFV Score	NFV Level	SQV/r Score	SQV/r Level	TPV/r Score	TPV/r Level	NRTI	ABC Score	ABC Level	AZT Score	AZT Level	D4T Score	D4T Level	DDI Score	DDI Level	FTC Score	FTC Level	3TC Score	3TC Level	TDF Score	TDF Level	NNRTI	DOR Score	DOR Level	EFV Score	EFV Level	ETR Score	ETR Level	NVP Score	NVP Level	RPV Score	RPV Level	INSTI Major	INSTI Accessory	BIC Score	BIC Level
DRR030218_S1_L001_R1-2_001	PR,RT,IN	M46IL,I84IV,L90M	K20KT,Q58QE,G73S	135	5	15	3	130	5	145	5	65	5	215	5	155	5	60	5	M41L,D67DN,T69TD,M184MV,L210LW,T215Y	85	5	110	5	120	5	115	5	80	5	80	5	55	4	None	0	1	0	1	0	1	0	1	0	1	None	None	0	1
DRR030219_S1_L001_R1-2_001	PR,RT,IN	M46IL,I84IV,L90M	K20KT,G73S	135	5	15	3	130	5	145	5	65	5	205	5	155	5	45	4	M41L,D67DN,T69TD,M184MV,L210LW,T215Y	85	5	110	5	120	5	115	5	80	5	80	5	55	4	None	0	1	0	1	0	1	0	1	0	1	None	None	0	1
DRR030220_S1_L001_R1-2_001	PR,RT,IN	M46I,I84IV,L90M	G73S	130	5	15	3	125	5	140	5	65	5	190	5	150	5	40	4	M41L,A62AV,V75VT,M184V,T215Y	50	4	60	5	120	5	80	5	70	5	70	5	20	3	None	0	1	0	1	0	1	0	1	0	1	None	None	0	1
DRR030221_S1_L001_R1-2_001	PR,RT,IN	M46I,I84IV,L90M	G73S	130	5	15	3	125	5	140	5	65	5	190	5	150	5	40	4	M41L,D67N,T69D,L210W,T215Y	70	5	120	5	130	5	105	5	20	3	20	3	65	5	K103KN	0	1	60	5	0	1	60	5	0	1	None	None	0	1
DRR030222_S1_L001_R1-2_001	PR,RT,IN	M46I,I84IV,L90M	K20KT,G73S	135	5	15	3	130	5	145	5	65	5	205	5	155	5	40	4	M41L,D67DN,T69TD,L210LW,T215Y	70	5	120	5	130	5	105	5	20	3	20	3	65	5	L100LI,K101KEQ,K103N,V108VI,E138EK,K238KN,N348NI	60	5	165	5	55	4	200	5	150	5	None	None	0	1
DRR030223_S1_L001_R1-2_001	PR,RT,IN	M46I,I84IV,L90M	K20KT,G73GS	135	5	15	3	130	5	145	5	65	5	205	5	155	5	40	4	M41L,D67DN,T69TD,L74LV,L210LW,T215Y	100	5	120	5	130	5	165	5	20	3	20	3	65	5	L100LI,K101KPQ,K103KN,G190GS	60	5	240	5	100	5	240	5	135	5	None	None	0	1
DRR030224_S1_L001_R1-2_001	PR,RT,IN	M46I,I84IV,L90M	G73GS	130	5	15	3	125	5	140	5	65	5	190	5	150	5	40	4	M41L,D67N,T69D,L74LV,L210LW,T215Y	100	5	120	5	130	5	165	5	20	3	20	3	65	5	L100LI,K101KPQ,K103KN,Y181YC,G190GS	85	5	270	5	140	5	300	5	190	5	None	None	0	1
DRR030225_S1_L001_R1-2_001	PR,RT,IN	M46I,I84IV,L90M	F53FY,G73S,T74TP	140	5	20	3	135	5	150	5	70	5	210	5	160	5	65	5	M41L,A62AV,V75VT,M184V,T215Y	50	4	60	5	120	5	80	5	70	5	70	5	20	3	H221HY	10	2	10	2	10	2	15	3	15	3	None	None	0	1
DRR030226_S1_L001_R1-2_001	PR,RT,IN	M46I,I54V,V82VT,I84IV	L24I	145	5	15	3	125	5	150	5	115	5	170	5	130	5	95	5	M41L,L74LV,T215F	60	5	65	5	65	5	95	5	5	1	5	1	25	3	L100LI,K103N,V108VI,H221HY	50	4	140	5	40	4	150	5	75	5	None	None	0	1
DRR030227_S1_L001_R1-2_001	PR,RT,IN	V32I,M46MI,I47IV,V82VA,L90M	None	110	5	30	4	145	5	135	5	105	5	190	5	95	5	40	4	M41L,E44EA,D67N,M184V,L210W,T215Y	90	5	115	5	115	5	90	5	80	5	80	5	60	5	E138EK	5	1	10	2	10	2	10	2	45	4	None	None	0	1
DRR030228_S1_L001_R1-2_001	PR,RT,IN	M46I,I84IV,L90M	G73GS,T74TP	140	5	20	3	135	5	150	5	70	5	210	5	160	5	65	5	M41L,E44ED,A62V,L74L*V,V75T,M184MV,T215Y	95	5	60	5	120	5	140	5	70	5	70	5	20	3	K103KN,V106VA,Y181YC,G190GA,H221HY,F227FL	165	5	220	5	60	5	285	5	95	5	None	None	0	1
DRR030229_S1_L001_R1-2_001	PR,RT,IN	M46I,L76LV,I84V,L90M	G73GS	130	5	35	4	195	5	180	5	105	5	210	5	150	5	35	4	M41L,D67N,T69D,L74LV,M184V,L210W,T215Y	130	5	110	5	120	5	175	5	80	5	80	5	55	4	None	0	1	0	1	0	1	0	1	0	1	None	None	0	1
DRR030230_S1_L001_R1-2_001	PR,RT,IN	M46I,I54IL,L76V,I84IV,L90M	L33LF	140	5	70	5	265	5	190	5	140	5	235	5	155	5	35	4	M41L,D67N,T69D,M184V,L210RW,T215Y	85	5	110	5	120	5	115	5	80	5	80	5	55	4	None	0	1	0	1	0	1	0	1	0	1	None	None	0	1
DRR030231_S1_L001_R1-2_001	PR,RT,IN	M46I,I84IV,L90M	F53FY,G73GS,T74TP	140	5	20	3	135	5	150	5	70	5	210	5	160	5	65	5	M41L,E44ED,A62V,L74LV,V75T,Q151QM,T215Y	125	5	130	5	190	5	190	5	25	3	25	3	45	4	K103KN,V106VA,Y181YC,G190GA,F227FL	145	5	210	5	50	4	270	5	70	5	None	None	0	1
DRR030232_S1_L001_R1-2_001	PR,RT,IN	M46IV,I54V,V82VT,I84IV	K20KT,L24I	150	5	15	3	130	5	155	5	115	5	185	5	135	5	95	5	M41L,L74V,T215F	60	5	65	5	65	5	95	5	5	1	5	1	25	3	L100I,K103N	30	4	120	5	30	4	120	5	60	5	None	None	0	1
DRR030233_S1_L001_R1-2_001	PR,RT,IN	M46I,I54ILV,L76V,I84IV,L90M	L10FIT,L33LF	140	5	75	5	280	5	205	5	145	5	250	5	155	5	65	5	M41L,D67N,T69D,M184V,L210W,T215Y	85	5	110	5	120	5	115	5	80	5	80	5	55	4	None	0	1	0	1	0	1	0	1	0	1	None	None	0	1
DRR030234_S1_L001_R1-2_001	PR,RT,IN	D30DN,V32I,M46I,I47V,V82VA,L90M	None	110	5	30	4	145	5	135	5	105	5	250	5	95	5	40	4	M41L,E44AD,D67N,L210W,T215Y	75	5	125	5	125	5	80	5	20	3	20	3	70	5	V106VI	10	2	0	1	10	2	10	2	10	2	None	None	0	1
DRR030235_S1_L001_R1-2_001	PR,RT,IN	L76V	L89V	0	1	25	3	70	5	35	4	30	4	20	3	0	1	-5	1	M41L,D67N,V75M,L210W,T215Y,K219N	80	5	145	5	165	5	100	5	20	3	20	3	75	5	None	0	1	0	1	0	1	0	1	0	1	T66TI	None	5	1
DRR030236_S1_L001_R1-2_001	PR,RT,IN	M46I,I54ILV,L76V,I84IV,L90M	L10FI,L33F	140	5	75	5	280	5	205	5	145	5	250	5	155	5	65	5	M41L,D67N,T69D,M184V,L210W,T215Y	85	5	110	5	120	5	115	5	80	5	80	5	55	4	None	0	1	0	1	0	1	0	1	0	1	None	None	0	1
DRR030237_S1_L001_R1-2_001	PR,RT,IN	M46IV,I54V,V82VT,I84IV	K20KMT,L24I	150	5	15	3	130	5	155	5	115	5	185	5	135	5	95	5	M41L,L74V,T215F	60	5	65	5	65	5	95	5	5	1	5	1	25	3	L100I,K103N,V179VL	30	4	130	5	40	4	130	5	75	5	None	None	0	1
DRR030238_S1_L001_R1-2_001	PR,RT,IN	None	None	0	1	0	1	0	1	0	1	0	1	0	1	0	1	0	1	None	0	1	0	1	0	1	0	1	0	1	0	1	0	1	None	0	1	0	1	0	1	0	1	0	1	None	L74LM	0	1
DRR030239_S1_L001_R1-2_001	PR,RT,IN	None	None	0	1	0	1	0	1	0	1	0	1	0	1	0	1	0	1	M184V,T215TFY	25	3	30	4	30	4	25	3	60	5	60	5	0	1	None	0	1	0	1	0	1	0	1	0	1	None	None	0	1
DRR030240_S1_L001_R1-2_001	PR,RT,IN	None	None	0	1	0	1	0	1	0	1	0	1	0	1	0	1	0	1	T215TY	10	2	40	4	40	4	15	3	0	1	0	1	10	2	K103N,V179T,Y188HL	60	5	120	5	10	2	120	5	60	5	None	None	0	1
DRR030241_S1_L001_R1-2_001	PR,RT,IN	M46I,I84IV,L90M	G73GS,T74TP	140	5	20	3	135	5	150	5	70	5	210	5	160	5	65	5	A62V,V75T,Q151M,M184MV,T215Y	90	5	105	5	165	5	120	5	80	5	80	5	30	4	K103N,V179VF,Y181C	25	3	100	5	60	5	135	5	75	5	None	None	0	1
DRR030242_S1_L001_R1-2_001	PR,RT,IN	M46I,I54V,V82VT,I84IV	L10FI,K20IT,L24I	150	5	20	3	145	5	165	5	120	5	200	5	135	5	95	5	M41L,L74V,M184V,T215FV	90	5	55	4	55	4	105	5	65	5	65	5	15	3	L100I,K103N	30	4	120	5	30	4	120	5	60	5	None	None	0	1
DRR030243_S1_L001_R1-2_001	PR,RT,IN	G48GV,L90M	F53FL	75	5	0	1	30	4	50	4	25	3	110	5	130	5	0	1	D67N,K70R,L74LI,M184V,T215FV,K219Q	125	5	105	5	90	5	125	5	70	5	70	5	40	4	V108VI	10	2	10	2	0	1	15	3	0	1	None	None	0	1
DRR030244_S1_L001_R1-2_001	PR,RT,IN	None	None	0	1	0	1	0	1	0	1	0	1	0	1	0	1	0	1	M41ML,D67N,K70R,L74V,T215F,K219Q	100	5	145	5	130	5	140	5	20	3	20	3	65	5	K103N,V108I,H221Y,F227L	80	5	95	5	10	2	120	5	15	3	None	None	0	1
DRR030245_S1_L001_R1-2_001	PR,RT,IN	M46I,I54M,I84IV,L90M	L10FI,K20IRT,L33LF	145	5	55	4	215	5	170	5	105	5	245	5	160	5	70	5	A62V,T69TG,V75T,Q151M,T215Y	85	5	110	5	175	5	120	5	20	3	20	3	35	4	K103N,V179VF,Y181C	25	3	100	5	60	5	135	5	75	5	None	None	0	1
DRR030246_S1_L001_R1-2_001	PR,RT,IN	V32I,M46I,I47AV,I54IM,V82VA,L90M	L33LF	160	5	65	5	270	5	185	5	200	5	260	5	135	5	70	5	M41L,E44D,D67N,M184V,L210W,T215Y	90	5	115	5	115	5	90	5	80	5	80	5	60	5	A98G,K101KE,K103KN,V108VI,Y181C,G190GA	80	5	185	5	90	5	265	5	135	5	None	None	0	1
DRR030247_S1_L001_R1-2_001	PR,RT,IN	I54IV	None	15	3	0	1	10	2	15	3	15	3	20	3	15	3	20	3	None	0	1	0	1	0	1	0	1	0	1	0	1	0	1	None	0	1	0	1	0	1	0	1	0	1	None	None	0	1
DRR030248_S1_L001_R1-2_001	PR,RT,IN	None	None	0	1	0	1	0	1	0	1	0	1	0	1	0	1	0	1	None	0	1	0	1	0	1	0	1	0	1	0	1	0	1	None	0	1	0	1	0	1	0	1	0	1	None	None	0	1
DRR030249_S1_L001_R1-2_001	PR,RT,IN	D30N,M46L	K20T,N88D	25	3	0	1	15	3	15	3	10	2	155	5	25	3	10	2	M41L,D67N,T69D,L210W,T215Y	70	5	120	5	130	5	105	5	20	3	20	3	65	5	None	0	1	0	1	0	1	0	1	0	1	Y143YR	T97A,G163R	10	2
DRR030250_S1_L001_R1-2_001	PR,RT,IN	None	None	0	1	0	1	0	1	0	1	0	1	0	1	0	1	0	1	None	0	1	0	1	0	1	0	1	0	1	0	1	0	1	None	0	1	0	1	0	1	0	1	0	1	None	None	0	1
DRR030251_S1_L001_R1-2_001	PR,RT,IN	None	None	0	1	0	1	0	1	0	1	0	1	0	1	0	1	0	1	None	0	1	0	1	0	1	0	1	0	1	0	1	0	1	None	0	1	0	1	0	1	0	1	0	1	None	None	0	1
DRR030252_S1_L001_R1-2_001	PR,RT,IN	None	None	0	1	0	1	0	1	0	1	0	1	0	1	0	1	0	1	None	0	1	0	1	0	1	0	1	0	1	0	1	0	1	V179VE	0	1	10	2	10	2	10	2	10	2	None	None	0	1
DRR030253_S1_L001_R1-2_001	PR,RT,IN	None	None	0	1	0	1	0	1	0	1	0	1	0	1	0	1	0	1	None	0	1	0	1	0	1	0	1	0	1	0	1	0	1	None	0	1	0	1	0	1	0	1	0	1	None	None	0	1
DRR030254_S1_L001_R1-2_001	PR,RT,IN	None	None	0	1	0	1	0	1	0	1	0	1	0	1	0	1	0	1	T215TP	0	1	0	1	0	1	0	1	0	1	0	1	0	1	None	0	1	0	1	0	1	0	1	0	1	None	None	0	1
DRR030255_S1_L001_R1-2_001	PR,RT,IN	None	None	0	1	0	1	0	1	0	1	0	1	0	1	0	1	0	1	None	0	1	0	1	0	1	0	1	0	1	0	1	0	1	None	0	1	0	1	0	1	0	1	0	1	None	None	0	1
DRR030256_S1_L001_R1-2_001	PR,RT,IN	None	None	0	1	0	1	0	1	0	1	0	1	0	1	0	1	0	1	None	0	1	0	1	0	1	0	1	0	1	0	1	0	1	E138A	0	1	0	1	10	2	0	1	15	3	None	None	0	1
DRR030257_S1_L001_R1-2_001	PR,RT,IN	None	None	0	1	0	1	0	1	0	1	0	1	0	1	0	1	0	1	None	0	1	0	1	0	1	0	1	0	1	0	1	0	1	None	0	1	0	1	0	1	0	1	0	1	None	G163R	0	1
DRR030258_S1_L001_R1-2_001	PR,RT,IN	None	None	0	1	0	1	0	1	0	1	0	1	0	1	0	1	0	1	None	0	1	0	1	0	1	0	1	0	1	0	1	0	1	V179DE	0	1	10	2	10	2	10	2	10	2	None	None	0	1
DRR030259_S1_L001_R1-2_001	PR,RT,IN	None	None	0	1	0	1	0	1	0	1	0	1	0	1	0	1	0	1	None	0	1	0	1	0	1	0	1	0	1	0	1	0	1	None	0	1	0	1	0	1	0	1	0	1	None	None	0	1
DRR030260_S1_L001_R1-2_001	PR,RT,IN	None	None	0	1	0	1	0	1	0	1	0	1	0	1	0	1	0	1	None	0	1	0	1	0	1	0	1	0	1	0	1	0	1	None	0	1	0	1	0	1	0	1	0	1	None	None	0	1
DRR030261_S1_L001_R1-2_001	PR,RT,IN	M46I,L76V	None	10	2	20	3	80	5	50	4	50	4	50	4	10	2	0	1	D67DG,M184V	20	3	0	1	0	1	15	3	60	5	60	5	-5	1	None	0	1	0	1	0	1	0	1	0	1	N155H	None	10	2
DRR030262_S1_L001_R1-2_001	PR,RT,IN	M46I,I54V,V82VA	L10F,L24I,L33F,Q58QE	75	5	10	2	90	5	105	5	95	5	145	5	75	5	45	4	L74V,M184V	60	5	-10	1	-10	1	70	5	60	5	60	5	-10	1	None	0	1	0	1	0	1	0	1	0	1	None	None	0	1
DRR030263_S1_L001_R1-2_001	PR,RT,IN	None	None	0	1	0	1	0	1	0	1	0	1	0	1	0	1	0	1	None	0	1	0	1	0	1	0	1	0	1	0	1	0	1	None	0	1	0	1	0	1	0	1	0	1	None	None	0	1
DRR030264_S1_L001_R1-2_001	PR,RT,IN	None	None	0	1	0	1	0	1	0	1	0	1	0	1	0	1	0	1	M184MIV	15	3	-10	1	-10	1	10	2	60	5	60	5	-10	1	None	0	1	0	1	0	1	0	1	0	1	None	None	0	1
DRR030265_S1_L001_R1-2_001	PR,RT,IN	None	None	0	1	0	1	0	1	0	1	0	1	0	1	0	1	0	1	M184IV	15	3	-10	1	-10	1	10	2	60	5	60	5	-10	1	None	0	1	0	1	0	1	0	1	0	1	G140GS,Q148QH,N155NH	None	75	5
DRR030266_S1_L001_R1-2_001	PR,RT,IN	None	None	0	1	0	1	0	1	0	1	0	1	0	1	0	1	0	1	M184IV	15	3	-10	1	-10	1	10	2	60	5	60	5	-10	1	None	0	1	0	1	0	1	0	1	0	1	G140S,Q148H	None	45	4
DRR030267_S1_L001_R1-2_001	PR,RT,IN	None	None	0	1	0	1	0	1	0	1	0	1	0	1	0	1	0	1	None	0	1	0	1	0	1	0	1	0	1	0	1	0	1	None	0	1	0	1	0	1	0	1	0	1	None	None	0	1
DRR030268_S1_L001_R1-2_001	PR,RT,IN	None	None	0	1	0	1	0	1	0	1	0	1	0	1	0	1	0	1	None	0	1	0	1	0	1	0	1	0	1	0	1	0	1	None	0	1	0	1	0	1	0	1	0	1	None	None	0	1
DRR030269_S1_L001_R1-2_001	PR,RT,IN	None	None	0	1	0	1	0	1	0	1	0	1	0	1	0	1	0	1	None	0	1	0	1	0	1	0	1	0	1	0	1	0	1	None	0	1	0	1	0	1	0	1	0	1	None	None	0	1
DRR030270_S1_L001_R1-2_001	PR,RT,IN	None	None	0	1	0	1	0	1	0	1	0	1	0	1	0	1	0	1	None	0	1	0	1	0	1	0	1	0	1	0	1	0	1	None	0	1	0	1	0	1	0	1	0	1	T66TK	None	15	3
DRR030271_S1_L001_R1-2_001	PR,RT,IN	None	None	0	1	0	1	0	1	0	1	0	1	0	1	0	1	0	1	M184MIV	15	3	-10	1	-10	1	10	2	60	5	60	5	-10	1	None	0	1	0	1	0	1	0	1	0	1	N155NH	None	10	2
DRR030272_S1_L001_R1-2_001	PR,RT,IN	None	None	0	1	0	1	0	1	0	1	0	1	0	1	0	1	0	1	None	0	1	0	1	0	1	0	1	0	1	0	1	0	1	None	0	1	0	1	0	1	0	1	0	1	None	None	0	1
DRR030273_S1_L001_R1-2_001	PR,RT,IN	None	None	0	1	0	1	0	1	0	1	0	1	0	1	0	1	0	1	None	0	1	0	1	0	1	0	1	0	1	0	1	0	1	None	0	1	0	1	0	1	0	1	0	1	None	None	0	1
DRR030274_S1_L001_R1-2_001	PR,RT,IN	None	None	0	1	0	1	0	1	0	1	0	1	0	1	0	1	0	1	None	0	1	0	1	0	1	0	1	0	1	0	1	0	1	None	0	1	0	1	0	1	0	1	0	1	None	None	0	1
DRR030275_S1_L001_R1-2_001	PR,RT,IN	None	None	0	1	0	1	0	1	0	1	0	1	0	1	0	1	0	1	None	0	1	0	1	0	1	0	1	0	1	0	1	0	1	None	0	1	0	1	0	1	0	1	0	1	None	None	0	1
DRR030276_S1_L001_R1-2_001	PR,RT,IN	M46MI	L10LF	10	2	5	1	25	3	20	3	15	3	45	4	10	2	5	1	None	0	1	0	1	0	1	0	1	0	1	0	1	0	1	None	0	1	0	1	0	1	0	1	0	1	None	P142PT	0	1
DRR030277_S1_L001_R1-2_001	PR,RT,IN	None	None	0	1	0	1	0	1	0	1	0	1	0	1	0	1	0	1	None	0	1	0	1	0	1	0	1	0	1	0	1	0	1	None	0	1	0	1	0	1	0	1	0	1	None	None	0	1
DRR030278_S1_L001_R1-2_001	PR,RT,IN	None	None	0	1	0	1	0	1	0	1	0	1	0	1	0	1	0	1	None	0	1	0	1	0	1	0	1	0	1	0	1	0	1	None	0	1	0	1	0	1	0	1	0	1	None	None	0	1
DRR030279_S1_L001_R1-2_001	PR,RT,IN	None	None	0	1	0	1	0	1	0	1	0	1	0	1	0	1	0	1	None	0	1	0	1	0	1	0	1	0	1	0	1	0	1	None	0	1	0	1	0	1	0	1	0	1	None	None	0	1
DRR030280_S1_L001_R1-2_001	PR,RT,IN	None	None	0	1	0	1	0	1	0	1	0	1	0	1	0	1	0	1	None	0	1	0	1	0	1	0	1	0	1	0	1	0	1	None	0	1	0	1	0	1	0	1	0	1	None	None	0	1
DRR030281_S1_L001_R1-2_001	PR,RT,IN	None	None	0	1	0	1	0	1	0	1	0	1	0	1	0	1	0	1	None	0	1	0	1	0	1	0	1	0	1	0	1	0	1	None	0	1	0	1	0	1	0	1	0	1	None	None	0	1
DRR030282_S1_L001_R1-2_001	PR,RT,IN	None	None	0	1	0	1	0	1	0	1	0	1	0	1	0	1	0	1	None	0	1	0	1	0	1	0	1	0	1	0	1	0	1	None	0	1	0	1	0	1	0	1	0	1	None	A128AT	0	1
DRR030283_S1_L001_R1-2_001	PR,RT,IN	None	None	0	1	0	1	0	1	0	1	0	1	0	1	0	1	0	1	None	0	1	0	1	0	1	0	1	0	1	0	1	0	1	None	0	1	0	1	0	1	0	1	0	1	None	None	0	1
DRR030284_S1_L001_R1-2_001	PR,RT,IN	None	None	0	1	0	1	0	1	0	1	0	1	0	1	0	1	0	1	None	0	1	0	1	0	1	0	1	0	1	0	1	0	1	None	0	1	0	1	0	1	0	1	0	1	None	None	0	1
DRR030285_S1_L001_R1-2_001	PR,RT,IN	None	None	0	1	0	1	0	1	0	1	0	1	0	1	0	1	0	1	None	0	1	0	1	0	1	0	1	0	1	0	1	0	1	None	0	1	0	1	0	1	0	1	0	1	None	None	0	1
DRR030286_S1_L001_R1-2_001	PR,RT,IN	None	None	0	1	0	1	0	1	0	1	0	1	0	1	0	1	0	1	None	0	1	0	1	0	1	0	1	0	1	0	1	0	1	None	0	1	0	1	0	1	0	1	0	1	None	None	0	1
DRR030287_S1_L001_R1-2_001	PR,RT,IN	None	None	0	1	0	1	0	1	0	1	0	1	0	1	0	1	0	1	None	0	1	0	1	0	1	0	1	0	1	0	1	0	1	None	0	1	0	1	0	1	0	1	0	1	None	None	0	1
DRR030288_S1_L001_R1-2_001	PR,RT,IN	None	None	0	1	0	1	0	1	0	1	0	1	0	1	0	1	0	1	None	0	1	0	1	0	1	0	1	0	1	0	1	0	1	None	0	1	0	1	0	1	0	1	0	1	None	None	0	1
DRR030289_S1_L001_R1-2_001	PR,RT,IN	None	None	0	1	0	1	0	1	0	1	0	1	0	1	0	1	0	1	None	0	1	0	1	0	1	0	1	0	1	0	1	0	1	None	0	1	0	1	0	1	0	1	0	1	None	None	0	1
DRR030290_S1_L001_R1-2_001	PR,RT,IN	None	None	0	1	0	1	0	1	0	1	0	1	0	1	0	1	0	1	None	0	1	0	1	0	1	0	1	0	1	0	1	0	1	None	0	1	0	1	0	1	0	1	0	1	None	None	0	1
DRR030291_S1_L001_R1-2_001	PR,RT,IN	None	None	0	1	0	1	0	1	0	1	0	1	0	1	0	1	0	1	None	0	1	0	1	0	1	0	1	0	1	0	1	0	1	None	0	1	0	1	0	1	0	1	0	1	None	None	0	1
DRR030292_S1_L001_R1-2_001	PR,RT,IN	None	None	0	1	0	1	0	1	0	1	0	1	0	1	0	1	0	1	None	0	1	0	1	0	1	0	1	0	1	0	1	0	1	None	0	1	0	1	0	1	0	1	0	1	None	None	0	1
DRR030293_S1_L001_R1-2_001	PR,RT,IN	None	None	0	1	0	1	0	1	0	1	0	1	0	1	0	1	0	1	None	0	1	0	1	0	1	0	1	0	1	0	1	0	1	H221HY	10	2	10	2	10	2	15	3	15	3	None	None	0	1
DRR030294_S1_L001_R1-2_001	PR,RT,IN	None	None	0	1	0	1	0	1	0	1	0	1	0	1	0	1	0	1	None	0	1	0	1	0	1	0	1	0	1	0	1	0	1	None	0	1	0	1	0	1	0	1	0	1	None	None	0	1
DRR030295_S1_L001_R1-2_001	PR,RT,IN	None	None	0	1	0	1	0	1	0	1	0	1	0	1	0	1	0	1	None	0	1	0	1	0	1	0	1	0	1	0	1	0	1	None	0	1	0	1	0	1	0	1	0	1	None	None	0	1
DRR030296_S1_L001_R1-2_001	PR,RT,IN	None	None	0	1	0	1	0	1	0	1	0	1	0	1	0	1	0	1	None	0	1	0	1	0	1	0	1	0	1	0	1	0	1	None	0	1	0	1	0	1	0	1	0	1	None	None	0	1
DRR030297_S1_L001_R1-2_001	PR,RT,IN	None	None	0	1	0	1	0	1	0	1	0	1	0	1	0	1	0	1	None	0	1	0	1	0	1	0	1	0	1	0	1	0	1	None	0	1	0	1	0	1	0	1	0	1	None	None	0	1
DRR030298_S1_L001_R1-2_001	PR,RT,IN	None	None	0	1	0	1	0	1	0	1	0	1	0	1	0	1	0	1	None	0	1	0	1	0	1	0	1	0	1	0	1	0	1	V106I	10	2	0	1	10	2	10	2	10	2	None	None	0	1
DRR030299_S1_L001_R1-2_001	PR,RT,IN	None	None	0	1	0	1	0	1	0	1	0	1	0	1	0	1	0	1	None	0	1	0	1	0	1	0	1	0	1	0	1	0	1	None	0	1	0	1	0	1	0	1	0	1	None	None	0	1
DRR030300_S1_L001_R1-2_001	PR,RT,IN	None	None	0	1	0	1	0	1	0	1	0	1	0	1	0	1	0	1	K65KR,M184MIV	60	5	-25	1	50	4	70	5	90	5	90	5	50	4	None	0	1	0	1	0	1	0	1	0	1	N155NH	None	10	2
DRR030301_S1_L001_R1-2_001	PR,RT,IN	M46MI	None	10	2	0	1	10	2	10	2	10	2	30	4	10	2	5	1	None	0	1	0	1	0	1	0	1	0	1	0	1	0	1	None	0	1	0	1	0	1	0	1	0	1	None	T97TA	0	1
DRR030302_S1_L001_R1-2_001	PR,RT,IN	None	None	0	1	0	1	0	1	0	1	0	1	0	1	0	1	0	1	None	0	1	0	1	0	1	0	1	0	1	0	1	0	1	V106VI	10	2	0	1	10	2	10	2	10	2	None	None	0	1
DRR030303_S1_L001_R1-2_001	PR,RT,IN	None	None	0	1	0	1	0	1	0	1	0	1	0	1	0	1	0	1	None	0	1	0	1	0	1	0	1	0	1	0	1	0	1	V106VI	10	2	0	1	10	2	10	2	10	2	None	None	0	1
DRR030304_S1_L001_R1-2_001	PR,RT,IN	None	None	0	1	0	1	0	1	0	1	0	1	0	1	0	1	0	1	None	0	1	0	1	0	1	0	1	0	1	0	1	0	1	V106VI	10	2	0	1	10	2	10	2	10	2	None	None	0	1
DRR030305_S1_L001_R1-2_001	PR,RT,IN	M46L	None	10	2	0	1	10	2	10	2	10	2	20	3	10	2	10	2	A62AV,K65R,M184V	65	5	-20	1	55	4	75	5	95	5	95	5	55	4	None	0	1	0	1	0	1	0	1	0	1	E138EK,Y143AC	T97A,D232N	15	3
DRR030306_S1_L001_R1-2_001	PR,RT,IN	M46L	None	10	2	0	1	10	2	10	2	10	2	20	3	10	2	10	2	A62AV,K65R,M184V	65	5	-20	1	55	4	75	5	95	5	95	5	55	4	None	0	1	0	1	0	1	0	1	0	1	E138EDK,G140GAD,Y143AC	T97A	35	4
DRR030307_S1_L001_R1-2_001	PR,RT,IN	None	None	0	1	0	1	0	1	0	1	0	1	0	1	0	1	0	1	D67N,T69D,M184MV,K219E	25	3	15	3	25	3	50	4	60	5	60	5	0	1	L100LV,K103KE,G190Q	40	4	90	5	55	4	90	5	60	5	N155H	None	10	2
DRR030308_S1_L001_R1-2_001	PR,RT,IN	None	None	0	1	0	1	0	1	0	1	0	1	0	1	0	1	0	1	E44EA,D67N,T69DG,K219E	20	3	30	4	35	4	40	4	0	1	0	1	15	3	L100LV,E138EG,G190Q	40	4	100	5	65	5	100	5	75	5	T66TK,N155H	T97TA	25	3
DRR030309_S1_L001_R1-2_001	PR,RT,IN	None	None	0	1	0	1	0	1	0	1	0	1	0	1	0	1	0	1	D67N,T69DG,K219E	20	3	30	4	35	4	40	4	0	1	0	1	15	3	L100V,G190Q	40	4	90	5	55	4	90	5	60	5	N155H	T97A	10	2
DRR030310_S1_L001_R1-2_001	PR,RT,IN	None	None	0	1	0	1	0	1	0	1	0	1	0	1	0	1	0	1	None	0	1	0	1	0	1	0	1	0	1	0	1	0	1	None	0	1	0	1	0	1	0	1	0	1	None	D232N	0	1
DRR030311_S1_L001_R1-2_001	PR,RT,IN	None	None	0	1	0	1	0	1	0	1	0	1	0	1	0	1	0	1	None	0	1	0	1	0	1	0	1	0	1	0	1	0	1	None	0	1	0	1	0	1	0	1	0	1	None	D232N	0	1
DRR030312_S1_L001_R1-2_001	PR,RT,IN	None	None	0	1	0	1	0	1	0	1	0	1	0	1	0	1	0	1	None	0	1	0	1	0	1	0	1	0	1	0	1	0	1	None	0	1	0	1	0	1	0	1	0	1	None	D232N	0	1
DRR030313_S1_L001_R1-2_001	PR,RT,IN	None	None	0	1	0	1	0	1	0	1	0	1	0	1	0	1	0	1	None	0	1	0	1	0	1	0	1	0	1	0	1	0	1	None	0	1	0	1	0	1	0	1	0	1	None	D232N	0	1
DRR030314_S1_L001_R1-2_001	PR,RT,IN	None	None	0	1	0	1	0	1	0	1	0	1	0	1	0	1	0	1	None	0	1	0	1	0	1	0	1	0	1	0	1	0	1	None	0	1	0	1	0	1	0	1	0	1	None	D232N	0	1
DRR030315_S1_L001_R1-2_001	PR,RT,IN	None	None	0	1	0	1	0	1	0	1	0	1	0	1	0	1	0	1	M184MV	15	3	-10	1	-10	1	10	2	60	5	60	5	-10	1	K103KN	0	1	60	5	0	1	60	5	0	1	Q148QH	D232N	25	3
DRR030316_S1_L001_R1-2_001	PR,RT,IN	None	None	0	1	0	1	0	1	0	1	0	1	0	1	0	1	0	1	M184MV	15	3	-10	1	-10	1	10	2	60	5	60	5	-10	1	K103KN	0	1	60	5	0	1	60	5	0	1	Q148QH	D232N	25	3
DRR030317_S1_L001_R1-2_001	PR,RT,IN	None	None	0	1	0	1	0	1	0	1	0	1	0	1	0	1	0	1	None	0	1	0	1	0	1	0	1	0	1	0	1	0	1	None	0	1	0	1	0	1	0	1	0	1	None	None	0	1
Sequence Name	Genes	PI Major	PI Accessory	ATV/r Score	ATV/r Level	DRV/r Score	DRV/r Level	FPV/r Score	FPV/r Level	IDV/r Score	IDV/r Level	LPV/r Score	LPV/r Level	NFV Score	NFV Level	SQV/r Score	SQV/r Level	TPV/r Score	TPV/r Level	NRTI	ABC Score	ABC Level	AZT Score	AZT Level	D4T Score	D4T Level	DDI Score	DDI Level	FTC Score	FTC Level	3TC Score	3TC Level	TDF Score	TDF Level	NNRTI	DOR Score	DOR Level	EFV Score	EFV Level	ETR Score	ETR Level	NVP Score	NVP Level	RPV Score	RPV Level	INSTI Major	INSTI Accessory	BIC Score	BIC Level
DRR030218_S1_L001_R1-2_001	PR,RT,IN	M46IL,I84IV,L90M	K20KT,G73S	135	5	15	3	130	5	145	5	65	5	205	5	155	5	45	4	M41L,D67DN,T69TD,M184V,L210LW,T215Y	85	5	110	5	120	5	115	5	80	5	80	5	55	4	None	0	1	0	1	0	1	0	1	0	1	None	None	0	1
DRR030219_S1_L001_R1-2_001	PR,RT,IN	M46I,I84V,L90M	G73S	130	5	15	3	125	5	140	5	65	5	190	5	150	5	40	4	M41L,D67DN,T69TD,M184MV,L210LW,T215Y	85	5	110	5	120	5	115	5	80	5	80	5	55	4	None	0	1	0	1	0	1	0	1	0	1	None	None	0	1
DRR030220_S1_L001_R1-2_001	PR,RT,IN	M46I,I84V,L90M	G73S	130	5	15	3	125	5	140	5	65	5	190	5	150	5	40	4	M41L,A62AV,V75VT,M184V,T215Y	50	4	60	5	120	5	80	5	70	5	70	5	20	3	None	0	1	0	1	0	1	0	1	0	1	None	None	0	1
DRR030221_S1_L001_R1-2_001	PR,RT,IN	M46I,I84V,L90M	G73S	130	5	15	3	125	5	140	5	65	5	190	5	150	5	40	4	M41L,D67N,T69D,L210W,T215Y	70	5	120	5	130	5	105	5	20	3	20	3	65	5	K103KN	0	1	60	5	0	1	60	5	0	1	None	None	0	1
DRR030222_S1_L001_R1-2_001	PR,RT,IN	M46I,I84V,L90M	K20KT,G73S	135	5	15	3	130	5	145	5	65	5	205	5	155	5	40	4	M41L,D67N,T69D,L210W,T215Y	70	5	120	5	130	5	105	5	20	3	20	3	65	5	L100LI,K101KEQ,K103N,V108VI,K238KN,N348NI	55	4	155	5	45	4	190	5	105	5	None	None	0	1
DRR030223_S1_L001_R1-2_001	PR,RT,IN	M46I,I84IV,L90M	K20KT,G73GS	135	5	15	3	130	5	145	5	65	5	205	5	155	5	40	4	M41L,D67N,T69D,L74LV,L210LW,T215Y	100	5	120	5	130	5	165	5	20	3	20	3	65	5	L100LI,K101KP,K103N	40	4	180	5	90	5	180	5	120	5	None	None	0	1
DRR030224_S1_L001_R1-2_001	PR,RT,IN	M46I,I84V,L90M	G73GS	130	5	15	3	125	5	140	5	65	5	190	5	150	5	40	4	M41L,D67N,T69D,L74LV,L210W,T215Y	100	5	120	5	130	5	165	5	20	3	20	3	65	5	L100LI,K101KPQ,K103KN,Y181YC,G190GS	85	5	270	5	140	5	300	5	190	5	None	None	0	1
DRR030225_S1_L001_R1-2_001	PR,RT,IN	M46I,I84V,L90M	F53FY,G73S,T74TP	140	5	20	3	135	5	150	5	70	5	210	5	160	5	65	5	M41L,A62AV,V75VT,M184V,T215Y	50	4	60	5	120	5	80	5	70	5	70	5	20	3	None	0	1	0	1	0	1	0	1	0	1	None	None	0	1
DRR030226_S1_L001_R1-2_001	PR,RT,IN	M46I,I54V,V82T,I84IV	L24I	145	5	15	3	125	5	150	5	115	5	170	5	130	5	95	5	M41L,L74V,T215F	60	5	65	5	65	5	95	5	5	1	5	1	25	3	L100I,K103N,H221HY	40	4	130	5	40	4	135	5	75	5	None	None	0	1
DRR030227_S1_L001_R1-2_001	PR,RT,IN	V32I,M46I,I47V,V82A,L90M	None	110	5	30	4	145	5	135	5	105	5	190	5	95	5	40	4	M41L,E44EA,D67N,M184V,L210W,T215Y	90	5	115	5	115	5	90	5	80	5	80	5	60	5	None	0	1	0	1	0	1	0	1	0	1	None	None	0	1
DRR030228_S1_L001_R1-2_001	PR,RT,IN	M46I,I84IV,L90M	G73GS,T74TP	140	5	20	3	135	5	150	5	70	5	210	5	160	5	65	5	M41L,E44ED,A62V,L74LV,V75T,M184MV,T215Y	95	5	60	5	120	5	140	5	70	5	70	5	20	3	K103KN,V106VA,Y181YC,G190GA,H221HY,F227FL	165	5	220	5	60	5	285	5	95	5	None	None	0	1
DRR030229_S1_L001_R1-2_001	PR,RT,IN	M46I,L76LV,I84V,L90M	G73GS	130	5	35	4	195	5	180	5	105	5	210	5	150	5	35	4	M41L,D67N,T69D,L74LV,M184V,L210W,T215Y	130	5	110	5	120	5	175	5	80	5	80	5	55	4	None	0	1	0	1	0	1	0	1	0	1	None	None	0	1
DRR030230_S1_L001_R1-2_001	PR,RT,IN	M46I,I54IL,L76V,I84V,L90M	L33LF	140	5	70	5	265	5	190	5	140	5	235	5	155	5	35	4	M41L,D67N,T69D,M184V,L210W,T215Y	85	5	110	5	120	5	115	5	80	5	80	5	55	4	None	0	1	0	1	0	1	0	1	0	1	None	None	0	1
DRR030231_S1_L001_R1-2_001	PR,RT,IN	M46I,I84IV,L90M	G73GS,T74P	140	5	20	3	135	5	150	5	70	5	210	5	160	5	65	5	M41L,E44ED,A62V,L74LV,V75T,Q151QM,T215Y	125	5	130	5	190	5	190	5	25	3	25	3	45	4	K103N,Y181YC,F227FL	75	5	105	5	30	4	150	5	45	4	None	None	0	1
DRR030232_S1_L001_R1-2_001	PR,RT,IN	M46IV,I54V,V82VT,I84IV	K20KT,L24I	150	5	15	3	130	5	155	5	115	5	185	5	135	5	95	5	M41L,L74V,T215F	60	5	65	5	65	5	95	5	5	1	5	1	25	3	L100I,K103N	30	4	120	5	30	4	120	5	60	5	None	None	0	1
DRR030233_S1_L001_R1-2_001	PR,RT,IN	M46I,I54IL,L76V,I84V,L90M	L10FIT,L33LF	140	5	75	5	280	5	200	5	145	5	250	5	155	5	35	4	M41L,D67N,T69D,M184V,L210W,T215Y	85	5	110	5	120	5	115	5	80	5	80	5	55	4	None	0	1	0	1	0	1	0	1	0	1	None	None	0	1
DRR030234_S1_L001_R1-2_001	PR,RT,IN	V32I,M46I,I47V,V82A,L90M	None	110	5	30	4	145	5	135	5	105	5	190	5	95	5	40	4	M41L,E44AD,D67N,L210W,T215Y	75	5	125	5	125	5	80	5	20	3	20	3	70	5	V106VI	10	2	0	1	10	2	10	2	10	2	None	None	0	1
DRR030235_S1_L001_R1-2_001	PR,RT,IN	L76V	L89V	0	1	25	3	70	5	35	4	30	4	20	3	0	1	-5	1	M41L,D67N,V75M,L210W,T215Y,K219N	80	5	145	5	165	5	100	5	20	3	20	3	75	5	None	0	1	0	1	0	1	0	1	0	1	T66TI	None	5	1
DRR030236_S1_L001_R1-2_001	PR,RT,IN	M46I,I54ILV,L76V,I84V,L90M	L10FI,L33F	140	5	75	5	280	5	205	5	145	5	250	5	155	5	65	5	M41L,D67N,T69D,M184V,L210W,T215Y	85	5	110	5	120	5	115	5	80	5	80	5	55	4	None	0	1	0	1	0	1	0	1	0	1	None	None	0	1
DRR030237_S1_L001_R1-2_001	PR,RT,IN	M46IV,I54V,V82T,I84IV	K20MT,L24I	150	5	15	3	130	5	155	5	115	5	185	5	135	5	95	5	M41L,L74V,T215F	60	5	65	5	65	5	95	5	5	1	5	1	25	3	L100I,K103N	30	4	120	5	30	4	120	5	60	5	None	None	0	1
DRR030238_S1_L001_R1-2_001	PR,RT,IN	None	None	0	1	0	1	0	1	0	1	0	1	0	1	0	1	0	1	None	0	1	0	1	0	1	0	1	0	1	0	1	0	1	None	0	1	0	1	0	1	0	1	0	1	None	L74LM	0	1
DRR030239_S1_L001_R1-2_001	PR,RT,IN	None	None	0	1	0	1	0	1	0	1	0	1	0	1	0	1	0	1	M184V,T215TY	25	3	30	4	30	4	25	3	60	5	60	5	0	1	None	0	1	0	1	0	1	0	1	0	1	None	None	0	1
DRR030240_S1_L001_R1-2_001	PR,RT,IN	None	None	0	1	0	1	0	1	0	1	0	1	0	1	0	1	0	1	T215Y	10	2	40	4	40	4	15	3	0	1	0	1	10	2	K103N,V179T,Y188HL	60	5	120	5	10	2	120	5	60	5	None	None	0	1
DRR030241_S1_L001_R1-2_001	PR,RT,IN	M46I,I84IV,L90M	G73GS,T74TP	140	5	20	3	135	5	150	5	70	5	210	5	160	5	65	5	A62V,V75T,Q151M,M184V,T215Y	90	5	105	5	165	5	120	5	80	5	80	5	30	4	K103N,V179VF,Y181C	25	3	100	5	60	5	135	5	75	5	None	None	0	1
DRR030242_S1_L001_R1-2_001	PR,RT,IN	M46I,I54V,V82VT,I84IV	L10FI,K20IT,L24I	150	5	20	3	145	5	165	5	120	5	200	5	135	5	95	5	M41L,L74V,M184V,T215FV	90	5	55	4	55	4	105	5	65	5	65	5	15	3	L100I,K103N	30	4	120	5	30	4	120	5	60	5	None	None	0	1
DRR030243_S1_L001_R1-2_001	PR,RT,IN	G48GV,L90M	F53FL	75	5	0	1	30	4	50	4	25	3	110	5	130	5	0	1	D67N,K70R,L74LI,M184V,T215FV,K219Q	125	5	105	5	90	5	125	5	70	5	70	5	40	4	None	0	1	0	1	0	1	0	1	0	1	None	None	0	1
DRR030244_S1_L001_R1-2_001	PR,RT,IN	None	None	0	1	0	1	0	1	0	1	0	1	0	1	0	1	0	1	M41ML,D67N,K70R,L74V,T215F,K219Q	100	5	145	5	130	5	140	5	20	3	20	3	65	5	K103N,V108I,H221Y,F227L	80	5	95	5	10	2	120	5	15	3	None	None	0	1
DRR030245_S1_L001_R1-2_001	PR,RT,IN	M46I,I54M,I84IV,L90M	K20IT,L33LF	145	5	50	4	200	5	160	5	100	5	230	5	160	5	70	5	A62V,T69TG,V75T,Q151M,T215Y	85	5	110	5	175	5	120	5	20	3	20	3	35	4	K103N,V179VF,Y181C	25	3	100	5	60	5	135	5	75	5	None	None	0	1
DRR030246_S1_L001_R1-2_001	PR,RT,IN	V32I,M46I,I47AV,I54IM,V82VA,L90M	L33LF	160	5	65	5	270	5	185	5	200	5	260	5	135	5	70	5	M41L,E44D,D67N,M184V,L210W,T215Y	90	5	115	5	115	5	90	5	80	5	80	5	60	5	A98G,K101KE,K103KN,V108VI,Y181C,G190GA	80	5	185	5	90	5	265	5	135	5	None	None	0	1
DRR030247_S1_L001_R1-2_001	PR,RT,IN	None	None	0	1	0	1	0	1	0	1	0	1	0	1	0	1	0	1	None	0	1	0	1	0	1	0	1	0	1	0	1	0	1	None	0	1	0	1	0	1	0	1	0	1	None	None	0	1
DRR030248_S1_L001_R1-2_001	PR,RT,IN	None	None	0	1	0	1	0	1	0	1	0	1	0	1	0	1	0	1	None	0	1	0	1	0	1	0	1	0	1	0	1	0	1	None	0	1	0	1	0	1	0	1	0	1	None	None	0	1
DRR030249_S1_L001_R1-2_001	PR,RT,IN	D30N,M46L	K20T,N88D	25	3	0	1	15	3	15	3	10	2	155	5	25	3	10	2	M41L,D67N,T69D,L210W,T215Y	70	5	120	5	130	5	105	5	20	3	20	3	65	5	None	0	1	0	1	0	1	0	1	0	1	Y143R	T97A,G163R	10	2
DRR030250_S1_L001_R1-2_001	PR,RT,IN	None	None	0	1	0	1	0	1	0	1	0	1	0	1	0	1	0	1	None	0	1	0	1	0	1	0	1	0	1	0	1	0	1	None	0	1	0	1	0	1	0	1	0	1	None	None	0	1
DRR030251_S1_L001_R1-2_001	PR,RT,IN	None	None	0	1	0	1	0	1	0	1	0	1	0	1	0	1	0	1	None	0	1	0	1	0	1	0	1	0	1	0	1	0	1	None	0	1	0	1	0	1	0	1	0	1	None	None	0	1
DRR030252_S1_L001_R1-2_001	PR,RT,IN	None	None	0	1	0	1	0	1	0	1	0	1	0	1	0	1	0	1	None	0	1	0	1	0	1	0	1	0	1	0	1	0	1	V179VE	0	1	10	2	10	2	10	2	10	2	None	None	0	1
DRR030253_S1_L001_R1-2_001	PR,RT,IN	None	None	0	1	0	1	0	1	0	1	0	1	0	1	0	1	0	1	None	0	1	0	1	0	1	0	1	0	1	0	1	0	1	None	0	1	0	1	0	1	0	1	0	1	None	None	0	1
DRR030254_S1_L001_R1-2_001	PR,RT,IN	None	None	0	1	0	1	0	1	0	1	0	1	0	1	0	1	0	1	None	0	1	0	1	0	1	0	1	0	1	0	1	0	1	None	0	1	0	1	0	1	0	1	0	1	None	None	0	1
DRR030255_S1_L001_R1-2_001	PR,RT,IN	None	None	0	1	0	1	0	1	0	1	0	1	0	1	0	1	0	1	None	0	1	0	1	0	1	0	1	0	1	0	1	0	1	None	0	1	0	1	0	1	0	1	0	1	None	None	0	1
DRR030256_S1_L001_R1-2_001	PR,RT,IN	None	None	0	1	0	1	0	1	0	1	0	1	0	1	0	1	0	1	None	0	1	0	1	0	1	0	1	0	1	0	1	0	1	E138A	0	1	0	1	10	2	0	1	15	3	None	None	0	1
DRR030257_S1_L001_R1-2_001	PR,RT,IN	None	None	0	1	0	1	0	1	0	1	0	1	0	1	0	1	0	1	None	0	1	0	1	0	1	0	1	0	1	0	1	0	1	None	0	1	0	1	0	1	0	1	0	1	None	G163R	0	1
DRR030258_S1_L001_R1-2_001	PR,RT,IN	None	None	0	1	0	1	0	1	0	1	0	1	0	1	0	1	0	1	None	0	1	0	1	0	1	0	1	0	1	0	1	0	1	V179DE	0	1	10	2	10	2	10	2	10	2	None	None	0	1
DRR030259_S1_L001_R1-2_001	PR,RT,IN	None	None	0	1	0	1	0	1	0	1	0	1	0	1	0	1	0	1	None	0	1	0	1	0	1	0	1	0	1	0	1	0	1	None	0	1	0	1	0	1	0	1	0	1	None	None	0	1
DRR030260_S1_L001_R1-2_001	PR,RT,IN	None	None	0	1	0	1	0	1	0	1	0	1	0	1	0	1	0	1	None	0	1	0	1	0	1	0	1	0	1	0	1	0	1	None	0	1	0	1	0	1	0	1	0	1	None	None	0	1
DRR030261_S1_L001_R1-2_001	PR,RT,IN	M46I,L76V	None	10	2	20	3	80	5	50	4	50	4	50	4	10	2	0	1	D67DG,M184V	20	3	0	1	0	1	15	3	60	5	60	5	-5	1	None	0	1	0	1	0	1	0	1	0	1	N155H	None	10	2
DRR030262_S1_L001_R1-2_001	PR,RT,IN	M46I,I54V,V82VA	L10F,L24I,L33F,Q58QE	75	5	10	2	90	5	105	5	95	5	145	5	75	5	45	4	L74V,M184V	60	5	-10	1	-10	1	70	5	60	5	60	5	-10	1	None	0	1	0	1	0	1	0	1	0	1	None	None	0	1
DRR030263_S1_L001_R1-2_001	PR,RT,IN	None	None	0	1	0	1	0	1	0	1	0	1	0	1	0	1	0	1	None	0	1	0	1	0	1	0	1	0	1	0	1	0	1	None	0	1	0	1	0	1	0	1	0	1	None	None	0	1
DRR030264_S1_L001_R1-2_001	PR,RT,IN	None	None	0	1	0	1	0	1	0	1	0	1	0	1	0	1	0	1	M184MIV	15	3	-10	1	-10	1	10	2	60	5	60	5	-10	1	None	0	1	0	1	0	1	0	1	0	1	None	None	0	1
DRR030265_S1_L001_R1-2_001	PR,RT,IN	None	None	0	1	0	1	0	1	0	1	0	1	0	1	0	1	0	1	M184I	15	3	-10	1	-10	1	10	2	60	5	60	5	-10	1	None	0	1	0	1	0	1	0	1	0	1	G140GS,Q148QH	None	45	4
DRR030266_S1_L001_R1-2_001	PR,RT,IN	None	None	0	1	0	1	0	1	0	1	0	1	0	1	0	1	0	1	M184IV	15	3	-10	1	-10	1	10	2	60	5	60	5	-10	1	None	0	1	0	1	0	1	0	1	0	1	G140S,Q148H	None	45	4
DRR030267_S1_L001_R1-2_001	PR,RT,IN	None	None	0	1	0	1	0	1	0	1	0	1	0	1	0	1	0	1	None	0	1	0	1	0	1	0	1	0	1	0	1	0	1	None	0	1	0	1	0	1	0	1	0	1	None	None	0	1
DRR030268_S1_L001_R1-2_001	PR,RT,IN	None	None	0	1	0	1	0	1	0	1	0	1	0	1	0	1	0	1	None	0	1	0	1	0	1	0	1	0	1	0	1	0	1	None	0	1	0	1	0	1	0	1	0	1	None	None	0	1
DRR030269_S1_L001_R1-2_001	PR,RT,IN	None	None	0	1	0	1	0	1	0	1	0	1	0	1	0	1	0	1	None	0	1	0	1	0	1	0	1	0	1	0	1	0	1	None	0	1	0	1	0	1	0	1	0	1	None	None	0	1
DRR030270_S1_L001_R1-2_001	PR,RT,IN	None	None	0	1	0	1	0	1	0	1	0	1	0	1	0	1	0	1	None	0	1	0	1	0	1	0	1	0	1	0	1	0	1	None	0	1	0	1	0	1	0	1	0	1	None	None	0	1
DRR030271_S1_L001_R1-2_001	PR,RT,IN	None	None	0	1	0	1	0	1	0	1	0	1	0	1	0	1	0	1	M184MIV	15	3	-10	1	-10	1	10	2	60	5	60	5	-10	1	None	0	1	0	1	0	1	0	1	0	1	N155NH	None	10	2
DRR030272_S1_L001_R1-2_001	PR,RT,IN	None	None	0	1	0	1	0	1	0	1	0	1	0	1	0	1	0	1	None	0	1	0	1	0	1	0	1	0	1	0	1	0	1	None	0	1	0	1	0	1	0	1	0	1	None	None	0	1
DRR030273_S1_L001_R1-2_001	PR,RT,IN	None	None	0	1	0	1	0	1	0	1	0	1	0	1	0	1	0	1	None	0	1	0	1	0	1	0	1	0	1	0	1	0	1	None	0	1	0	1	0	1	0	1	0	1	None	None	0	1
DRR030274_S1_L001_R1-2_001	PR,RT,IN	None	None	0	1	0	1	0	1	0	1	0	1	0	1	0	1	0	1	None	0	1	0	1	0	1	0	1	0	1	0	1	0	1	None	0	1	0	1	0	1	0	1	0	1	None	None	0	1
DRR030275_S1_L001_R1-2_001	PR,RT,IN	None	None	0	1	0	1	0	1	0	1	0	1	0	1	0	1	0	1	None	0	1	0	1	0	1	0	1	0	1	0	1	0	1	None	0	1	0	1	0	1	0	1	0	1	None	None	0	1
DRR030276_S1_L001_R1-2_001	PR,RT,IN	None	None	0	1	0	1	0	1	0	1	0	1	0	1	0	1	0	1	None	0	1	0	1	0	1	0	1	0	1	0	1	0	1	None	0	1	0	1	0	1	0	1	0	1	None	P142PT	0	1
DRR030277_S1_L001_R1-2_001	PR,RT,IN	None	None	0	1	0	1	0	1	0	1	0	1	0	1	0	1	0	1	None	0	1	0	1	0	1	0	1	0	1	0	1	0	1	None	0	1	0	1	0	1	0	1	0	1	None	None	0	1
DRR030278_S1_L001_R1-2_001	PR,RT,IN	None	None	0	1	0	1	0	1	0	1	0	1	0	1	0	1	0	1	None	0	1	0	1	0	1	0	1	0	1	0	1	0	1	None	0	1	0	1	0	1	0	1	0	1	None	None	0	1
DRR030279_S1_L001_R1-2_001	PR,RT,IN	None	None	0	1	0	1	0	1	0	1	0	1	0	1	0	1	0	1	None	0	1	0	1	0	1	0	1	0	1	0	1	0	1	None	0	1	0	1	0	1	0	1	0	1	None	None	0	1
DRR030280_S1_L001_R1-2_001	PR,RT,IN	None	None	0	1	0	1	0	1	0	1	0	1	0	1	0	1	0	1	None	0	1	0	1	0	1	0	1	0	1	0	1	0	1	None	0	1	0	1	0	1	0	1	0	1	None	None	0	1
DRR030281_S1_L001_R1-2_001	PR,RT,IN	None	None	0	1	0	1	0	1	0	1	0	1	0	1	0	1	0	1	None	0	1	0	1	0	1	0	1	0	1	0	1	0	1	None	0	1	0	1	0	1	0	1	0	1	None	None	0	1
DRR030282_S1_L001_R1-2_001	PR,RT,IN	None	None	0	1	0	1	0	1	0	1	0	1	0	1	0	1	0	1	None	0	1	0	1	0	1	0	1	0	1	0	1	0	1	None	0	1	0	1	0	1	0	1	0	1	None	None	0	1
DRR030283_S1_L001_R1-2_001	PR,RT,IN	None	None	0	1	0	1	0	1	0	1	0	1	0	1	0	1	0	1	None	0	1	0	1	0	1	0	1	0	1	0	1	0	1	None	0	1	0	1	0	1	0	1	0	1	None	None	0	1
DRR030284_S1_L001_R1-2_001	PR,RT,IN	None	None	0	1	0	1	0	1	0	1	0	1	0	1	0	1	0	1	None	0	1	0	1	0	1	0	1	0	1	0	1	0	1	None	0	1	0	1	0	1	0	1	0	1	None	None	0	1
DRR030285_S1_L001_R1-2_001	PR,RT,IN	None	None	0	1	0	1	0	1	0	1	0	1	0	1	0	1	0	1	None	0	1	0	1	0	1	0	1	0	1	0	1	0	1	None	0	1	0	1	0	1	0	1	0	1	None	None	0	1
DRR030286_S1_L001_R1-2_001	PR,RT,IN	None	None	0	1	0	1	0	1	0	1	0	1	0	1	0	1	0	1	None	0	1	0	1	0	1	0	1	0	1	0	1	0	1	None	0	1	0	1	0	1	0	1	0	1	None	None	0	1
DRR030287_S1_L001_R1-2_001	PR,RT,IN	None	None	0	1	0	1	0	1	0	1	0	1	0	1	0	1	0	1	None	0	1	0	1	0	1	0	1	0	1	0	1	0	1	None	0	1	0	1	0	1	0	1	0	1	None	None	0	1
DRR030288_S1_L001_R1-2_001	PR,RT,IN	None	None	0	1	0	1	0	1	0	1	0	1	0	1	0	1	0	1	None	0	1	0	1	0	1	0	1	0	1	0	1	0	1	None	0	1	0	1	0	1	0	1	0	1	None	None	0	1
DRR030289_S1_L001_R1-2_001	PR,RT,IN	None	None	0	1	0	1	0	1	0	1	0	1	0	1	0	1	0	1	None	0	1	0	1	0	1	0	1	0	1	0	1	0	1	None	0	1	0	1	0	1	0	1	0	1	None	None	0	1
DRR030290_S1_L001_R1-2_001	PR,RT,IN	None	None	0	1	0	1	0	1	0	1	0	1	0	1	0	1	0	1	None	0	1	0	1	0	1	0	1	0	1	0	1	0	1	None	0	1	0	1	0	1	0	1	0	1	None	None	0	1
DRR030291_S1_L001_R1-2_001	PR,RT,IN	None	None	0	1	0	1	0	1	0	1	0	1	0	1	0	1	0	1	None	0	1	0	1	0	1	0	1	0	1	0	1	0	1	None	0	1	0	1	0	1	0	1	0	1	None	None	0	1
DRR030292_S1_L001_R1-2_001	PR,RT,IN	None	None	0	1	0	1	0	1	0	1	0	1	0	1	0	1	0	1	None	0	1	0	1	0	1	0	1	0	1	0	1	0	1	None	0	1	0	1	0	1	0	1	0	1	None	None	0	1
DRR030293_S1_L001_R1-2_001	PR,RT,IN	None	None	0	1	0	1	0	1	0	1	0	1	0	1	0	1	0	1	None	0	1	0	1	0	1	0	1	0	1	0	1	0	1	None	0	1	0	1	0	1	0	1	0	1	None	None	0	1
DRR030294_S1_L001_R1-2_001	PR,RT,IN	None	None	0	1	0	1	0	1	0	1	0	1	0	1	0	1	0	1	None	0	1	0	1	0	1	0	1	0	1	0	1	0	1	None	0	1	0	1	0	1	0	1	0	1	None	None	0	1
DRR030295_S1_L001_R1-2_001	PR,RT,IN	None	None	0	1	0	1	0	1	0	1	0	1	0	1	0	1	0	1	None	0	1	0	1	0	1	0	1	0	1	0	1	0	1	None	0	1	0	1	0	1	0	1	0	1	None	None	0	1
DRR030296_S1_L001_R1-2_001	PR,RT,IN	None	None	0	1	0	1	0	1	0	1	0	1	0	1	0	1	0	1	None	0	1	0	1	0	1	0	1	0	1	0	1	0	1	None	0	1	0	1	0	1	0	1	0	1	None	None	0	1
DRR030297_S1_L001_R1-2_001	PR,RT,IN	None	None	0	1	0	1	0	1	0	1	0	1	0	1	0	1	0	1	None	0	1	0	1	0	1	0	1	0	1	0	1	0	1	None	0	1	0	1	0	1	0	1	0	1	None	None	0	1
DRR030298_S1_L001_R1-2_001	PR,RT,IN	None	None	0	1	0	1	0	1	0	1	0	1	0	1	0	1	0	1	None	0	1	0	1	0	1	0	1	0	1	0	1	0	1	V106I	10	2	0	1	10	2	10	2	10	2	None	None	0	1
DRR030299_S1_L001_R1-2_001	PR,RT,IN	None	None	0	1	0	1	0	1	0	1	0	1	0	1	0	1	0	1	None	0	1	0	1	0	1	0	1	0	1	0	1	0	1	None	0	1	0	1	0	1	0	1	0	1	None	None	0	1
DRR030300_S1_L001_R1-2_001	PR,RT,IN	None	None	0	1	0	1	0	1	0	1	0	1	0	1	0	1	0	1	M184MIV	15	3	-10	1	-10	1	10	2	60	5	60	5	-10	1	None	0	1	0	1	0	1	0	1	0	1	N155NH	None	10	2
DRR030301_S1_L001_R1-2_001	PR,RT,IN	None	None	0	1	0	1	0	1	0	1	0	1	0	1	0	1	0	1	None	0	1	0	1	0	1	0	1	0	1	0	1	0	1	None	0	1	0	1	0	1	0	1	0	1	None	None	0	1
DRR030302_S1_L001_R1-2_001	PR,RT,IN	None	None	0	1	0	1	0	1	0	1	0	1	0	1	0	1	0	1	None	0	1	0	1	0	1	0	1	0	1	0	1	0	1	V106VI	10	2	0	1	10	2	10	2	10	2	None	None	0	1
DRR030303_S1_L001_R1-2_001	PR,RT,IN	None	None	0	1	0	1	0	1	0	1	0	1	0	1	0	1	0	1	None	0	1	0	1	0	1	0	1	0	1	0	1	0	1	V106VI	10	2	0	1	10	2	10	2	10	2	None	None	0	1
DRR030304_S1_L001_R1-2_001	PR,RT,IN	None	None	0	1	0	1	0	1	0	1	0	1	0	1	0	1	0	1	None	0	1	0	1	0	1	0	1	0	1	0	1	0	1	V106VI	10	2	0	1	10	2	10	2	10	2	None	None	0	1
DRR030305_S1_L001_R1-2_001	PR,RT,IN	M46L	None	10	2	0	1	10	2	10	2	10	2	20	3	10	2	10	2	A62AV,K65R,M184V	65	5	-20	1	55	4	75	5	95	5	95	5	55	4	None	0	1	0	1	0	1	0	1	0	1	Y143AC	T97A,D232N	5	1
DRR030306_S1_L001_R1-2_001	PR,RT,IN	M46L	None	10	2	0	1	10	2	10	2	10	2	20	3	10	2	10	2	A62AV,K65R,M184V	65	5	-20	1	55	4	75	5	95	5	95	5	55	4	None	0	1	0	1	0	1	0	1	0	1	E138EK,Y143AC	T97A	15	3
DRR030307_S1_L001_R1-2_001	PR,RT,IN	None	None	0	1	0	1	0	1	0	1	0	1	0	1	0	1	0	1	D67N,T69D,M184MV,K219E	25	3	15	3	25	3	50	4	60	5	60	5	0	1	L100LV,G190Q	40	4	90	5	55	4	90	5	60	5	N155H	None	10	2
DRR030308_S1_L001_R1-2_001	PR,RT,IN	None	None	0	1	0	1	0	1	0	1	0	1	0	1	0	1	0	1	D67N,T69DG,K219E	20	3	30	4	35	4	40	4	0	1	0	1	15	3	L100LV,E138EG,G190Q	40	4	100	5	65	5	100	5	75	5	N155H	T97A	10	2
DRR030309_S1_L001_R1-2_001	PR,RT,IN	None	None	0	1	0	1	0	1	0	1	0	1	0	1	0	1	0	1	D67N,T69DG,K219E	20	3	30	4	35	4	40	4	0	1	0	1	15	3	L100V,G190Q	40	4	90	5	55	4	90	5	60	5	N155H	T97A	10	2
DRR030310_S1_L001_R1-2_001	PR,RT,IN	None	None	0	1	0	1	0	1	0	1	0	1	0	1	0	1	0	1	None	0	1	0	1	0	1	0	1	0	1	0	1	0	1	None	0	1	0	1	0	1	0	1	0	1	None	D232N	0	1
DRR030311_S1_L001_R1-2_001	PR,RT,IN	None	None	0	1	0	1	0	1	0	1	0	1	0	1	0	1	0	1	None	0	1	0	1	0	1	0	1	0	1	0	1	0	1	None	0	1	0	1	0	1	0	1	0	1	None	D232N	0	1
DRR030312_S1_L001_R1-2_001	PR,RT,IN	None	None	0	1	0	1	0	1	0	1	0	1	0	1	0	1	0	1	None	0	1	0	1	0	1	0	1	0	1	0	1	0	1	None	0	1	0	1	0	1	0	1	0	1	None	D232N	0	1
DRR030313_S1_L001_R1-2_001	PR,RT,IN	None	None	0	1	0	1	0	1	0	1	0	1	0	1	0	1	0	1	None	0	1	0	1	0	1	0	1	0	1	0	1	0	1	None	0	1	0	1	0	1	0	1	0	1	None	D232N	0	1
DRR030314_S1_L001_R1-2_001	PR,RT,IN	None	None	0	1	0	1	0	1	0	1	0	1	0	1	0	1	0	1	None	0	1	0	1	0	1	0	1	0	1	0	1	0	1	None	0	1	0	1	0	1	0	1	0	1	None	D232N	0	1
DRR030315_S1_L001_R1-2_001	PR,RT,IN	None	None	0	1	0	1	0	1	0	1	0	1	0	1	0	1	0	1	M184MV	15	3	-10	1	-10	1	10	2	60	5	60	5	-10	1	K103KN	0	1	60	5	0	1	60	5	0	1	Q148QH	D232N	25	3
DRR030316_S1_L001_R1-2_001	PR,RT,IN	None	None	0	1	0	1	0	1	0	1	0	1	0	1	0	1	0	1	M184MV	15	3	-10	1	-10	1	10	2	60	5	60	5	-10	1	K103KN	0	1	60	5	0	1	60	5	0	1	Q148QH	D232N	25	3
DRR030317_S1_L001_R1-2_001	PR,RT,IN	None	None	0	1	0	1	0	1	0	1	0	1	0	1	0	1	0	1	None	0	1	0	1	0	1	0	1	0	1	0	1	0	1	None	0	1	0	1	0	1	0	1	0	1	None	None	0	1
Sequence Name	Genes	PI Major	PI Accessory	ATV/r Score	ATV/r Level	DRV/r Score	DRV/r Level	FPV/r Score	FPV/r Level	IDV/r Score	IDV/r Level	LPV/r Score	LPV/r Level	NFV Score	NFV Level	SQV/r Score	SQV/r Level	TPV/r Score	TPV/r Level	NRTI	ABC Score	ABC Level	AZT Score	AZT Level	D4T Score	D4T Level	DDI Score	DDI Level	FTC Score	FTC Level	3TC Score	3TC Level	TDF Score	TDF Level	NNRTI	DOR Score	DOR Level	EFV Score	EFV Level	ETR Score	ETR Level	NVP Score	NVP Level	RPV Score	RPV Level	INSTI Major	INSTI Accessory	BIC Score	BIC Level
DRR030218_S1_L001_R1-2_001	PR,RT,IN	M46IL,I84IV,L90M	G73S	130	5	15	3	125	5	140	5	65	5	190	5	150	5	45	4	M41L,D67DN,T69TD,M184V,T215Y	55	4	75	5	85	5	85	5	70	5	70	5	25	3	None	0	1	0	1	0	1	0	1	0	1	None	None	0	1
DRR030219_S1_L001_R1-2_001	PR,RT,IN	M46I,I84V,L90M	G73S	130	5	15	3	125	5	140	5	65	5	190	5	150	5	40	4	M41L,D67DN,T69TD,M184MV,L210LW,T215Y	85	5	110	5	120	5	115	5	80	5	80	5	55	4	None	0	1	0	1	0	1	0	1	0	1	None	None	0	1
DRR030220_S1_L001_R1-2_001	PR,RT,IN	M46I,I84V,L90M	G73S	130	5	15	3	125	5	140	5	65	5	190	5	150	5	40	4	M41L,A62AV,V75VT,M184V,T215Y	50	4	60	5	120	5	80	5	70	5	70	5	20	3	None	0	1	0	1	0	1	0	1	0	1	None	None	0	1
DRR030221_S1_L001_R1-2_001	PR,RT,IN	M46I,I84V,L90M	G73S	130	5	15	3	125	5	140	5	65	5	190	5	150	5	40	4	M41L,D67N,T69D,L210W,T215Y	70	5	120	5	130	5	105	5	20	3	20	3	65	5	K103KN	0	1	60	5	0	1	60	5	0	1	None	None	0	1
DRR030222_S1_L001_R1-2_001	PR,RT,IN	M46I,I84V,L90M	K20KT,G73S	135	5	15	3	130	5	145	5	65	5	205	5	155	5	40	4	M41L,D67N,T69D,L210W,T215Y	70	5	120	5	130	5	105	5	20	3	20	3	65	5	L100LI,K101KE,K103N,V108VI,N348NI	55	4	145	5	45	4	180	5	105	5	None	None	0	1
DRR030223_S1_L001_R1-2_001	PR,RT,IN	M46I,I84V,L90M	G73GS	130	5	15	3	125	5	140	5	65	5	190	5	150	5	40	4	M41L,D67N,T69D,L74LV,L210LW,T215Y	100	5	120	5	130	5	165	5	20	3	20	3	65	5	L100LI,K101KP,K103N	40	4	180	5	90	5	180	5	120	5	None	None	0	1
DRR030224_S1_L001_R1-2_001	PR,RT,IN	M46I,I84V,L90M	G73GS	130	5	15	3	125	5	140	5	65	5	190	5	150	5	40	4	M41L,D67N,T69D,L74V,L210W,T215Y	100	5	120	5	130	5	165	5	20	3	20	3	65	5	L100LI,K103KN,Y181YC,G190GS	75	5	210	5	80	5	240	5	130	5	None	None	0	1
DRR030225_S1_L001_R1-2_001	PR,RT,IN	M46I,I84V,L90M	G73S,T74TP	140	5	20	3	135	5	150	5	70	5	210	5	160	5	65	5	M41L,A62AV,V75VT,M184V,T215Y	50	4	60	5	120	5	80	5	70	5	70	5	20	3	None	0	1	0	1	0	1	0	1	0	1	None	None	0	1
DRR030226_S1_L001_R1-2_001	PR,RT,IN	M46I,I54V,V82T,I84V	L24I	145	5	15	3	125	5	150	5	115	5	170	5	130	5	95	5	M41L,L74V,T215F	60	5	65	5	65	5	95	5	5	1	5	1	25	3	L100I,K103N,H221HY	40	4	130	5	40	4	135	5	75	5	None	None	0	1
DRR030227_S1_L001_R1-2_001	PR,RT,IN	V32I,M46I,I47V,V82A,L90M	None	110	5	30	4	145	5	135	5	105	5	190	5	95	5	40	4	M41L,E44EA,D67N,M184V,L210W,T215Y	90	5	115	5	115	5	90	5	80	5	80	5	60	5	None	0	1	0	1	0	1	0	1	0	1	None	None	0	1
DRR030228_S1_L001_R1-2_001	PR,RT,IN	M46I,I84V,L90M	G73S,T74P	140	5	20	3	135	5	150	5	70	5	210	5	160	5	65	5	M41L,A62V,L74LV,V75T,M184MV,T215Y	95	5	60	5	120	5	140	5	70	5	70	5	20	3	K103KN,V106VA,Y181YC,G190GA,F227FL	145	5	210	5	50	4	270	5	70	5	None	None	0	1
DRR030229_S1_L001_R1-2_001	PR,RT,IN	M46I,L76LV,I84V,L90M	G73GS	130	5	35	4	195	5	180	5	105	5	210	5	150	5	35	4	M41L,D67N,T69D,L74LV,M184V,L210W,T215Y	130	5	110	5	120	5	175	5	80	5	80	5	55	4	None	0	1	0	1	0	1	0	1	0	1	None	None	0	1
DRR030230_S1_L001_R1-2_001	PR,RT,IN	M46I,I54IL,L76V,I84V,L90M	L33LF	140	5	70	5	265	5	190	5	140	5	235	5	155	5	35	4	M41L,D67N,T69D,M184V,L210W,T215Y	85	5	110	5	120	5	115	5	80	5	80	5	55	4	None	0	1	0	1	0	1	0	1	0	1	None	None	0	1
DRR030231_S1_L001_R1-2_001	PR,RT,IN	M46I,I84IV,L90M	G73GS,T74P	140	5	20	3	135	5	150	5	70	5	210	5	160	5	65	5	M41L,A62V,L74LV,V75T,Q151QM,T215Y	125	5	130	5	190	5	190	5	25	3	25	3	45	4	K103N,Y181YC,F227FL	75	5	105	5	30	4	150	5	45	4	None	None	0	1
DRR030232_S1_L001_R1-2_001	PR,RT,IN	M46IV,I54V,V82T,I84V	K20KT,L24I	150	5	15	3	130	5	155	5	115	5	185	5	135	5	95	5	M41L,L74V,T215F	60	5	65	5	65	5	95	5	5	1	5	1	25	3	L100I,K103N	30	4	120	5	30	4	120	5	60	5	None	None	0	1
DRR030233_S1_L001_R1-2_001	PR,RT,IN	M46I,I54IL,L76V,I84V,L90M	L10FI,L33LF	140	5	75	5	280	5	200	5	145	5	250	5	155	5	35	4	M41L,D67N,T69D,M184V,L210W,T215Y	85	5	110	5	120	5	115	5	80	5	80	5	55	4	None	0	1	0	1	0	1	0	1	0	1	None	None	0	1
DRR030234_S1_L001_R1-2_001	PR,RT,IN	V32I,M46I,I47V,V82A,L90M	None	110	5	30	4	145	5	135	5	105	5	190	5	95	5	40	4	M41L,E44AD,D67N,L210W,T215Y	75	5	125	5	125	5	80	5	20	3	20	3	70	5	V106VI	10	2	0	1	10	2	10	2	10	2	None	None	0	1
DRR030235_S1_L001_R1-2_001	PR,RT,IN	L76V	L89V	0	1	25	3	70	5	35	4	30	4	20	3	0	1	-5	1	M41L,D67N,V75M,L210W,T215Y,K219N	80	5	145	5	165	5	100	5	20	3	20	3	75	5	None	0	1	0	1	0	1	0	1	0	1	T66TI	None	5	1
DRR030236_S1_L001_R1-2_001	PR,RT,IN	M46I,I54ILV,L76V,I84V,L90M	L10FI,L33F	140	5	75	5	280	5	205	5	145	5	250	5	155	5	65	5	M41L,D67N,T69D,M184V,L210W,T215Y	85	5	110	5	120	5	115	5	80	5	80	5	55	4	None	0	1	0	1	0	1	0	1	0	1	None	None	0	1
DRR030237_S1_L001_R1-2_001	PR,RT,IN	M46IV,I54V,V82T,I84V	K20T,L24I	150	5	15	3	130	5	155	5	115	5	185	5	135	5	95	5	M41L,L74V,T215F	60	5	65	5	65	5	95	5	5	1	5	1	25	3	L100I,K103N	30	4	120	5	30	4	120	5	60	5	None	None	0	1
DRR030238_S1_L001_R1-2_001	PR,RT,IN	None	None	0	1	0	1	0	1	0	1	0	1	0	1	0	1	0	1	None	0	1	0	1	0	1	0	1	0	1	0	1	0	1	None	0	1	0	1	0	1	0	1	0	1	None	L74LM	0	1
DRR030239_S1_L001_R1-2_001	PR,RT,IN	None	None	0	1	0	1	0	1	0	1	0	1	0	1	0	1	0	1	M184V	15	3	-10	1	-10	1	10	2	60	5	60	5	-10	1	None	0	1	0	1	0	1	0	1	0	1	None	None	0	1
DRR030240_S1_L001_R1-2_001	PR,RT,IN	None	None	0	1	0	1	0	1	0	1	0	1	0	1	0	1	0	1	T215Y	10	2	40	4	40	4	15	3	0	1	0	1	10	2	K103N,V179T,Y188HL	60	5	120	5	10	2	120	5	60	5	None	None	0	1
DRR030241_S1_L001_R1-2_001	PR,RT,IN	M46I,I84V,L90M	T74TP	120	5	20	3	115	5	125	5	65	5	185	5	135	5	65	5	A62V,V75T,Q151M,M184V,T215Y	90	5	105	5	165	5	120	5	80	5	80	5	30	4	K103N,Y181C	15	3	90	5	30	4	120	5	45	4	None	None	0	1
DRR030242_S1_L001_R1-2_001	PR,RT,IN	M46I,I54V,V82T,I84V	L10FI,K20IT,L24I	150	5	20	3	145	5	165	5	120	5	200	5	135	5	95	5	M41L,L74V,M184V,T215FV	90	5	55	4	55	4	105	5	65	5	65	5	15	3	L100I,K103N	30	4	120	5	30	4	120	5	60	5	None	None	0	1
DRR030243_S1_L001_R1-2_001	PR,RT,IN	G48GV,L90M	F53FL	75	5	0	1	30	4	50	4	25	3	110	5	130	5	0	1	D67N,K70R,L74LI,M184V,T215F,K219Q	125	5	105	5	90	5	125	5	70	5	70	5	40	4	None	0	1	0	1	0	1	0	1	0	1	None	None	0	1
DRR030244_S1_L001_R1-2_001	PR,RT,IN	None	None	0	1	0	1	0	1	0	1	0	1	0	1	0	1	0	1	M41ML,D67N,K70R,L74V,T215F,K219Q	100	5	145	5	130	5	140	5	20	3	20	3	65	5	K103N,V108I,H221Y,F227L	80	5	95	5	10	2	120	5	15	3	None	None	0	1
DRR030245_S1_L001_R1-2_001	PR,RT,IN	M46I,I54M,I84V,L90M	K20T,L33F	145	5	50	4	200	5	160	5	100	5	230	5	160	5	70	5	A62V,V75T,Q151M,T215Y	75	5	105	5	165	5	110	5	20	3	20	3	30	4	K103N,V179VF,Y181C	25	3	100	5	60	5	135	5	75	5	None	None	0	1
DRR030246_S1_L001_R1-2_001	PR,RT,IN	V32I,M46I,I47V,I54IM,V82VA,L90M	L33LF	160	5	65	5	245	5	185	5	155	5	250	5	135	5	70	5	M41L,E44D,D67N,M184V,L210W,T215Y	90	5	115	5	115	5	90	5	80	5	80	5	60	5	A98G,K101KE,K103KN,V108VI,Y181C,G190GA	80	5	185	5	90	5	265	5	135	5	None	None	0	1
DRR030247_S1_L001_R1-2_001	PR,RT,IN	None	None	0	1	0	1	0	1	0	1	0	1	0	1	0	1	0	1	None	0	1	0	1	0	1	0	1	0	1	0	1	0	1	None	0	1	0	1	0	1	0	1	0	1	None	None	0	1
DRR030248_S1_L001_R1-2_001	PR,RT,IN	None	None	0	1	0	1	0	1	0	1	0	1	0	1	0	1	0	1	None	0	1	0	1	0	1	0	1	0	1	0	1	0	1	None	0	1	0	1	0	1	0	1	0	1	None	None	0	1
DRR030249_S1_L001_R1-2_001	PR,RT,IN	D30N,M46L	K20T,N88D	25	3	0	1	15	3	15	3	10	2	155	5	25	3	10	2	M41L,D67N,T69D,L210W,T215Y	70	5	120	5	130	5	105	5	20	3	20	3	65	5	None	0	1	0	1	0	1	0	1	0	1	Y143R	T97A,G163R	10	2
DRR030250_S1_L001_R1-2_001	PR,RT,IN	None	None	0	1	0	1	0	1	0	1	0	1	0	1	0	1	0	1	None	0	1	0	1	0	1	0	1	0	1	0	1	0	1	None	0	1	0	1	0	1	0	1	0	1	None	None	0	1
DRR030251_S1_L001_R1-2_001	PR,RT,IN	None	None	0	1	0	1	0	1	0	1	0	1	0	1	0	1	0	1	None	0	1	0	1	0	1	0	1	0	1	0	1	0	1	None	0	1	0	1	0	1	0	1	0	1	None	None	0	1
DRR030252_S1_L001_R1-2_001	PR,RT,IN	None	None	0	1	0	1	0	1	0	1	0	1	0	1	0	1	0	1	None	0	1	0	1	0	1	0	1	0	1	0	1	0	1	V179VE	0	1	10	2	10	2	10	2	10	2	None	None	0	1
DRR030253_S1_L001_R1-2_001	PR,RT,IN	None	None	0	1	0	1	0	1	0	1	0	1	0	1	0	1	0	1	None	0	1	0	1	0	1	0	1	0	1	0	1	0	1	None	0	1	0	1	0	1	0	1	0	1	None	None	0	1
DRR030254_S1_L001_R1-2_001	PR,RT,IN	None	None	0	1	0	1	0	1	0	1	0	1	0	1	0	1	0	1	None	0	1	0	1	0	1	0	1	0	1	0	1	0	1	None	0	1	0	1	0	1	0	1	0	1	None	None	0	1
DRR030255_S1_L001_R1-2_001	PR,RT,IN	None	None	0	1	0	1	0	1	0	1	0	1	0	1	0	1	0	1	None	0	1	0	1	0	1	0	1	0	1	0	1	0	1	None	0	1	0	1	0	1	0	1	0	1	None	None	0	1
DRR030256_S1_L001_R1-2_001	PR,RT,IN	None	None	0	1	0	1	0	1	0	1	0	1	0	1	0	1	0	1	None	0	1	0	1	0	1	0	1	0	1	0	1	0	1	E138A	0	1	0	1	10	2	0	1	15	3	None	None	0	1
DRR030257_S1_L001_R1-2_001	PR,RT,IN	None	None	0	1	0	1	0	1	0	1	0	1	0	1	0	1	0	1	None	0	1	0	1	0	1	0	1	0	1	0	1	0	1	None	0	1	0	1	0	1	0	1	0	1	None	G163R	0	1
DRR030258_S1_L001_R1-2_001	PR,RT,IN	None	None	0	1	0	1	0	1	0	1	0	1	0	1	0	1	0	1	None	0	1	0	1	0	1	0	1	0	1	0	1	0	1	V179DE	0	1	10	2	10	2	10	2	10	2	None	None	0	1
DRR030259_S1_L001_R1-2_001	PR,RT,IN	None	None	0	1	0	1	0	1	0	1	0	1	0	1	0	1	0	1	None	0	1	0	1	0	1	0	1	0	1	0	1	0	1	None	0	1	0	1	0	1	0	1	0	1	None	None	0	1
DRR030260_S1_L001_R1-2_001	PR,RT,IN	None	None	0	1	0	1	0	1	0	1	0	1	0	1	0	1	0	1	None	0	1	0	1	0	1	0	1	0	1	0	1	0	1	None	0	1	0	1	0	1	0	1	0	1	None	None	0	1
DRR030261_S1_L001_R1-2_001	PR,RT,IN	M46I,L76V	None	10	2	20	3	80	5	50	4	50	4	50	4	10	2	0	1	M184V	15	3	-10	1	-10	1	10	2	60	5	60	5	-10	1	None	0	1	0	1	0	1	0	1	0	1	N155H	None	10	2
DRR030262_S1_L001_R1-2_001	PR,RT,IN	M46I,I54V,V82A	L10F,L24I,L33F,Q58QE	75	5	10	2	90	5	105	5	95	5	145	5	75	5	45	4	L74V,M184V	60	5	-10	1	-10	1	70	5	60	5	60	5	-10	1	None	0	1	0	1	0	1	0	1	0	1	None	None	0	1
DRR030263_S1_L001_R1-2_001	PR,RT,IN	None	None	0	1	0	1	0	1	0	1	0	1	0	1	0	1	0	1	None	0	1	0	1	0	1	0	1	0	1	0	1	0	1	None	0	1	0	1	0	1	0	1	0	1	None	None	0	1
DRR030264_S1_L001_R1-2_001	PR,RT,IN	None	None	0	1	0	1	0	1	0	1	0	1	0	1	0	1	0	1	M184MIV	15	3	-10	1	-10	1	10	2	60	5	60	5	-10	1	None	0	1	0	1	0	1	0	1	0	1	None	None	0	1
DRR030265_S1_L001_R1-2_001	PR,RT,IN	None	None	0	1	0	1	0	1	0	1	0	1	0	1	0	1	0	1	M184I	15	3	-10	1	-10	1	10	2	60	5	60	5	-10	1	None	0	1	0	1	0	1	0	1	0	1	G140S,Q148H	None	45	4
DRR030266_S1_L001_R1-2_001	PR,RT,IN	None	None	0	1	0	1	0	1	0	1	0	1	0	1	0	1	0	1	M184IV	15	3	-10	1	-10	1	10	2	60	5	60	5	-10	1	None	0	1	0	1	0	1	0	1	0	1	G140S,Q148H	None	45	4
DRR030267_S1_L001_R1-2_001	PR,RT,IN	None	None	0	1	0	1	0	1	0	1	0	1	0	1	0	1	0	1	None	0	1	0	1	0	1	0	1	0	1	0	1	0	1	None	0	1	0	1	0	1	0	1	0	1	None	None	0	1
DRR030268_S1_L001_R1-2_001	PR,RT,IN	None	None	0	1	0	1	0	1	0	1	0	1	0	1	0	1	0	1	None	0	1	0	1	0	1	0	1	0	1	0	1	0	1	None	0	1	0	1	0	1	0	1	0	1	None	None	0	1
DRR030269_S1_L001_R1-2_001	PR,RT,IN	None	None	0	1	0	1	0	1	0	1	0	1	0	1	0	1	0	1	None	0	1	0	1	0	1	0	1	0	1	0	1	0	1	None	0	1	0	1	0	1	0	1	0	1	None	None	0	1
DRR030270_S1_L001_R1-2_001	PR,RT,IN	None	None	0	1	0	1	0	1	0	1	0	1	0	1	0	1	0	1	None	0	1	0	1	0	1	0	1	0	1	0	1	0	1	None	0	1	0	1	0	1	0	1	0	1	None	None	0	1
DRR030271_S1_L001_R1-2_001	PR,RT,IN	None	None	0	1	0	1	0	1	0	1	0	1	0	1	0	1	0	1	M184MIV	15	3	-10	1	-10	1	10	2	60	5	60	5	-10	1	None	0	1	0	1	0	1	0	1	0	1	N155NH	None	10	2
DRR030272_S1_L001_R1-2_001	PR,RT,IN	None	None	0	1	0	1	0	1	0	1	0	1	0	1	0	1	0	1	None	0	1	0	1	0	1	0	1	0	1	0	1	0	1	None	0	1	0	1	0	1	0	1	0	1	None	None	0	1
DRR030273_S1_L001_R1-2_001	PR,RT,IN	None	None	0	1	0	1	0	1	0	1	0	1	0	1	0	1	0	1	None	0	1	0	1	0	1	0	1	0	1	0	1	0	1	None	0	1	0	1	0	1	0	1	0	1	None	None	0	1
DRR030274_S1_L001_R1-2_001	PR,RT,IN	None	None	0	1	0	1	0	1	0	1	0	1	0	1	0	1	0	1	None	0	1	0	1	0	1	0	1	0	1	0	1	0	1	None	0	1	0	1	0	1	0	1	0	1	None	None	0	1
DRR030275_S1_L001_R1-2_001	PR,RT,IN	None	None	0	1	0	1	0	1	0	1	0	1	0	1	0	1	0	1	None	0	1	0	1	0	1	0	1	0	1	0	1	0	1	None	0	1	0	1	0	1	0	1	0	1	None	None	0	1
DRR030276_S1_L001_R1-2_001	PR,RT,IN	None	None	0	1	0	1	0	1	0	1	0	1	0	1	0	1	0	1	None	0	1	0	1	0	1	0	1	0	1	0	1	0	1	None	0	1	0	1	0	1	0	1	0	1	None	P142PT	0	1
DRR030277_S1_L001_R1-2_001	PR,RT,IN	None	None	0	1	0	1	0	1	0	1	0	1	0	1	0	1	0	1	None	0	1	0	1	0	1	0	1	0	1	0	1	0	1	None	0	1	0	1	0	1	0	1	0	1	None	None	0	1
DRR030278_S1_L001_R1-2_001	PR,RT,IN	None	None	0	1	0	1	0	1	0	1	0	1	0	1	0	1	0	1	None	0	1	0	1	0	1	0	1	0	1	0	1	0	1	None	0	1	0	1	0	1	0	1	0	1	None	None	0	1
DRR030279_S1_L001_R1-2_001	PR,RT,IN	None	None	0	1	0	1	0	1	0	1	0	1	0	1	0	1	0	1	None	0	1	0	1	0	1	0	1	0	1	0	1	0	1	None	0	1	0	1	0	1	0	1	0	1	None	None	0	1
DRR030280_S1_L001_R1-2_001	PR,RT,IN	None	None	0	1	0	1	0	1	0	1	0	1	0	1	0	1	0	1	None	0	1	0	1	0	1	0	1	0	1	0	1	0	1	None	0	1	0	1	0	1	0	1	0	1	None	None	0	1
DRR030281_S1_L001_R1-2_001	PR,RT,IN	None	None	0	1	0	1	0	1	0	1	0	1	0	1	0	1	0	1	None	0	1	0	1	0	1	0	1	0	1	0	1	0	1	None	0	1	0	1	0	1	0	1	0	1	None	None	0	1
DRR030282_S1_L001_R1-2_001	PR,RT,IN	None	None	0	1	0	1	0	1	0	1	0	1	0	1	0	1	0	1	None	0	1	0	1	0	1	0	1	0	1	0	1	0	1	None	0	1	0	1	0	1	0	1	0	1	None	None	0	1
DRR030283_S1_L001_R1-2_001	PR,RT,IN	None	None	0	1	0	1	0	1	0	1	0	1	0	1	0	1	0	1	None	0	1	0	1	0	1	0	1	0	1	0	1	0	1	None	0	1	0	1	0	1	0	1	0	1	None	None	0	1
DRR030284_S1_L001_R1-2_001	PR,RT,IN	None	None	0	1	0	1	0	1	0	1	0	1	0	1	0	1	0	1	None	0	1	0	1	0	1	0	1	0	1	0	1	0	1	None	0	1	0	1	0	1	0	1	0	1	None	None	0	1
DRR030285_S1_L001_R1-2_001	PR,RT,IN	None	None	0	1	0	1	0	1	0	1	0	1	0	1	0	1	0	1	None	0	1	0	1	0	1	0	1	0	1	0	1	0	1	None	0	1	0	1	0	1	0	1	0	1	None	None	0	1
DRR030286_S1_L001_R1-2_001	PR,RT,IN	None	None	0	1	0	1	0	1	0	1	0	1	0	1	0	1	0	1	None	0	1	0	1	0	1	0	1	0	1	0	1	0	1	None	0	1	0	1	0	1	0	1	0	1	None	None	0	1
DRR030287_S1_L001_R1-2_001	PR,RT,IN	None	None	0	1	0	1	0	1	0	1	0	1	0	1	0	1	0	1	None	0	1	0	1	0	1	0	1	0	1	0	1	0	1	None	0	1	0	1	0	1	0	1	0	1	None	None	0	1
DRR030288_S1_L001_R1-2_001	PR,RT,IN	None	None	0	1	0	1	0	1	0	1	0	1	0	1	0	1	0	1	None	0	1	0	1	0	1	0	1	0	1	0	1	0	1	None	0	1	0	1	0	1	0	1	0	1	None	None	0	1
DRR030289_S1_L001_R1-2_001	PR,RT,IN	None	None	0	1	0	1	0	1	0	1	0	1	0	1	0	1	0	1	None	0	1	0	1	0	1	0	1	0	1	0	1	0	1	None	0	1	0	1	0	1	0	1	0	1	None	None	0	1
DRR030290_S1_L001_R1-2_001	PR,RT,IN	None	None	0	1	0	1	0	1	0	1	0	1	0	1	0	1	0	1	None	0	1	0	1	0	1	0	1	0	1	0	1	0	1	None	0	1	0	1	0	1	0	1	0	1	None	None	0	1
DRR030291_S1_L001_R1-2_001	PR,RT,IN	None	None	0	1	0	1	0	1	0	1	0	1	0	1	0	1	0	1	None	0	1	0	1	0	1	0	1	0	1	0	1	0	1	None	0	1	0	1	0	1	0	1	0	1	None	None	0	1
DRR030292_S1_L001_R1-2_001	PR,RT,IN	None	None	0	1	0	1	0	1	0	1	0	1	0	1	0	1	0	1	None	0	1	0	1	0	1	0	1	0	1	0	1	0	1	None	0	1	0	1	0	1	0	1	0	1	None	None	0	1
DRR030293_S1_L001_R1-2_001	PR,RT,IN	None	None	0	1	0	1	0	1	0	1	0	1	0	1	0	1	0	1	None	0	1	0	1	0	1	0	1	0	1	0	1	0	1	None	0	1	0	1	0	1	0	1	0	1	None	None	0	1
DRR030294_S1_L001_R1-2_001	PR,RT,IN	None	None	0	1	0	1	0	1	0	1	0	1	0	1	0	1	0	1	None	0	1	0	1	0	1	0	1	0	1	0	1	0	1	None	0	1	0	1	0	1	0	1	0	1	None	None	0	1
DRR030295_S1_L001_R1-2_001	PR,RT,IN	None	None	0	1	0	1	0	1	0	1	0	1	0	1	0	1	0	1	None	0	1	0	1	0	1	0	1	0	1	0	1	0	1	None	0	1	0	1	0	1	0	1	0	1	None	None	0	1
DRR030296_S1_L001_R1-2_001	PR,RT,IN	None	None	0	1	0	1	0	1	0	1	0	1	0	1	0	1	0	1	None	0	1	0	1	0	1	0	1	0	1	0	1	0	1	None	0	1	0	1	0	1	0	1	0	1	None	None	0	1
DRR030297_S1_L001_R1-2_001	PR,RT,IN	None	None	0	1	0	1	0	1	0	1	0	1	0	1	0	1	0	1	None	0	1	0	1	0	1	0	1	0	1	0	1	0	1	None	0	1	0	1	0	1	0	1	0	1	None	None	0	1
DRR030298_S1_L001_R1-2_001	PR,RT,IN	None	None	0	1	0	1	0	1	0	1	0	1	0	1	0	1	0	1	None	0	1	0	1	0	1	0	1	0	1	0	1	0	1	V106I	10	2	0	1	10	2	10	2	10	2	None	None	0	1
DRR030299_S1_L001_R1-2_001	PR,RT,IN	None	None	0	1	0	1	0	1	0	1	0	1	0	1	0	1	0	1	None	0	1	0	1	0	1	0	1	0	1	0	1	0	1	None	0	1	0	1	0	1	0	1	0	1	None	None	0	1
DRR030300_S1_L001_R1-2_001	PR,RT,IN	None	None	0	1	0	1	0	1	0	1	0	1	0	1	0	1	0	1	M184MIV	15	3	-10	1	-10	1	10	2	60	5	60	5	-10	1	None	0	1	0	1	0	1	0	1	0	1	N155NH	None	10	2
DRR030301_S1_L001_R1-2_001	PR,RT,IN	None	None	0	1	0	1	0	1	0	1	0	1	0	1	0	1	0	1	None	0	1	0	1	0	1	0	1	0	1	0	1	0	1	None	0	1	0	1	0	1	0	1	0	1	None	None	0	1
DRR030302_S1_L001_R1-2_001	PR,RT,IN	None	None	0	1	0	1	0	1	0	1	0	1	0	1	0	1	0	1	None	0	1	0	1	0	1	0	1	0	1	0	1	0	1	V106VI	10	2	0	1	10	2	10	2	10	2	None	None	0	1
DRR030303_S1_L001_R1-2_001	PR,RT,IN	None	None	0	1	0	1	0	1	0	1	0	1	0	1	0	1	0	1	None	0	1	0	1	0	1	0	1	0	1	0	1	0	1	V106VI	10	2	0	1	10	2	10	2	10	2	None	None	0	1
DRR030304_S1_L001_R1-2_001	PR,RT,IN	None	None	0	1	0	1	0	1	0	1	0	1	0	1	0	1	0	1	None	0	1	0	1	0	1	0	1	0	1	0	1	0	1	V106VI	10	2	0	1	10	2	10	2	10	2	None	None	0	1
DRR030305_S1_L001_R1-2_001	PR,RT,IN	M46L	None	10	2	0	1	10	2	10	2	10	2	20	3	10	2	10	2	A62AV,K65R,M184V	65	5	-20	1	55	4	75	5	95	5	95	5	55	4	None	0	1	0	1	0	1	0	1	0	1	Y143AC	T97A,D232N	5	1
DRR030306_S1_L001_R1-2_001	PR,RT,IN	M46L	None	10	2	0	1	10	2	10	2	10	2	20	3	10	2	10	2	A62AV,K65R,M184V	65	5	-20	1	55	4	75	5	95	5	95	5	55	4	None	0	1	0	1	0	1	0	1	0	1	Y143A	T97A	5	1
DRR030307_S1_L001_R1-2_001	PR,RT,IN	None	None	0	1	0	1	0	1	0	1	0	1	0	1	0	1	0	1	D67N,T69D,M184MV,K219E	25	3	15	3	25	3	50	4	60	5	60	5	0	1	L100LV,G190Q	40	4	90	5	55	4	90	5	60	5	N155H	None	10	2
DRR030308_S1_L001_R1-2_001	PR,RT,IN	None	None	0	1	0	1	0	1	0	1	0	1	0	1	0	1	0	1	D67N,T69DG,K219E	20	3	30	4	35	4	40	4	0	1	0	1	15	3	L100LV,E138EG,G190Q	40	4	100	5	65	5	100	5	75	5	N155H	T97A	10	2
DRR030309_S1_L001_R1-2_001	PR,RT,IN	None	None	0	1	0	1	0	1	0	1	0	1	0	1	0	1	0	1	D67N,T69DG,K219E	20	3	30	4	35	4	40	4	0	1	0	1	15	3	L100V,G190Q	40	4	90	5	55	4	90	5	60	5	N155H	T97A	10	2
DRR030310_S1_L001_R1-2_001	PR,RT,IN	None	None	0	1	0	1	0	1	0	1	0	1	0	1	0	1	0	1	None	0	1	0	1	0	1	0	1	0	1	0	1	0	1	None	0	1	0	1	0	1	0	1	0	1	None	D232N	0	1
DRR030311_S1_L001_R1-2_001	PR,RT,IN	None	None	0	1	0	1	0	1	0	1	0	1	0	1	0	1	0	1	None	0	1	0	1	0	1	0	1	0	1	0	1	0	1	None	0	1	0	1	0	1	0	1	0	1	None	D232N	0	1
DRR030312_S1_L001_R1-2_001	PR,RT,IN	None	None	0	1	0	1	0	1	0	1	0	1	0	1	0	1	0	1	None	0	1	0	1	0	1	0	1	0	1	0	1	0	1	None	0	1	0	1	0	1	0	1	0	1	None	D232N	0	1
DRR030313_S1_L001_R1-2_001	PR,RT,IN	None	None	0	1	0	1	0	1	0	1	0	1	0	1	0	1	0	1	None	0	1	0	1	0	1	0	1	0	1	0	1	0	1	None	0	1	0	1	0	1	0	1	0	1	None	D232N	0	1
DRR030314_S1_L001_R1-2_001	PR,RT,IN	None	None	0	1	0	1	0	1	0	1	0	1	0	1	0	1	0	1	None	0	1	0	1	0	1	0	1	0	1	0	1	0	1	None	0	1	0	1	0	1	0	1	0	1	None	D232N	0	1
DRR030315_S1_L001_R1-2_001	PR,RT,IN	None	None	0	1	0	1	0	1	0	1	0	1	0	1	0	1	0	1	M184MV	15	3	-10	1	-10	1	10	2	60	5	60	5	-10	1	K103KN	0	1	60	5	0	1	60	5	0	1	Q148QH	D232N	25	3
DRR030316_S1_L001_R1-2_001	PR,RT,IN	None	None	0	1	0	1	0	1	0	1	0	1	0	1	0	1	0	1	M184MV	15	3	-10	1	-10	1	10	2	60	5	60	5	-10	1	K103KN	0	1	60	5	0	1	60	5	0	1	Q148QH	D232N	25	3
DRR030317_S1_L001_R1-2_001	PR,RT,IN	None	None	0	1	0	1	0	1	0	1	0	1	0	1	0	1	0	1	None	0	1	0	1	0	1	0	1	0	1	0	1	0	1	None	0	1	0	1	0	1	0	1	0	1	None	None	0	1
Sequence Name	Genes	PI Major	PI Accessory	ATV/r Score	ATV/r Level	DRV/r Score	DRV/r Level	FPV/r Score	FPV/r Level	IDV/r Score	IDV/r Level	LPV/r Score	LPV/r Level	NFV Score	NFV Level	SQV/r Score	SQV/r Level	TPV/r Score	TPV/r Level	NRTI	ABC Score	ABC Level	AZT Score	AZT Level	D4T Score	D4T Level	DDI Score	DDI Level	FTC Score	FTC Level	3TC Score	3TC Level	TDF Score	TDF Level	NNRTI	DOR Score	DOR Level	EFV Score	EFV Level	ETR Score	ETR Level	NVP Score	NVP Level	RPV Score	RPV Level	INSTI Major	INSTI Accessory	BIC Score	BIC Level
DRR030218_S1_L001_R1-2_001	PR,RT,IN	M46I,I84IV,L90M	G73S	130	5	15	3	125	5	140	5	65	5	190	5	150	5	40	4	M41L,M184V,T215Y	45	4	55	4	55	4	45	4	65	5	65	5	15	3	None	0	1	0	1	0	1	0	1	0	1	None	None	0	1
DRR030219_S1_L001_R1-2_001	PR,RT,IN	M46I,I84V,L90M	G73S	130	5	15	3	125	5	140	5	65	5	190	5	150	5	40	4	M41L,D67DN,T69TD,M184V,L210LW,T215Y	85	5	110	5	120	5	115	5	80	5	80	5	55	4	None	0	1	0	1	0	1	0	1	0	1	None	None	0	1
DRR030220_S1_L001_R1-2_001	PR,RT,IN	M46I,I84V,L90M	G73S	130	5	15	3	125	5	140	5	65	5	190	5	150	5	40	4	M41L,A62AV,V75VT,M184V,T215Y	50	4	60	5	120	5	80	5	70	5	70	5	20	3	None	0	1	0	1	0	1	0	1	0	1	None	None	0	1
DRR030221_S1_L001_R1-2_001	PR,RT,IN	M46I,I84V,L90M	G73S	130	5	15	3	125	5	140	5	65	5	190	5	150	5	40	4	M41L,D67N,T69D,L210W,T215Y	70	5	120	5	130	5	105	5	20	3	20	3	65	5	None	0	1	0	1	0	1	0	1	0	1	None	None	0	1
DRR030222_S1_L001_R1-2_001	PR,RT,IN	M46I,I84V,L90M	K20KT,G73S	135	5	15	3	130	5	145	5	65	5	205	5	155	5	40	4	M41L,D67N,T69D,L210W,T215Y	70	5	120	5	130	5	105	5	20	3	20	3	65	5	L100LI,K101KE,K103N	45	4	135	5	45	4	150	5	105	5	None	None	0	1
DRR030223_S1_L001_R1-2_001	PR,RT,IN	M46I,I84V,L90M	G73GS	130	5	15	3	125	5	140	5	65	5	190	5	150	5	40	4	M41L,D67N,T69D,L74LV,L210W,T215Y	100	5	120	5	130	5	165	5	20	3	20	3	65	5	L100I,K103N	30	4	120	5	30	4	120	5	60	5	None	None	0	1
DRR030224_S1_L001_R1-2_001	PR,RT,IN	M46I,I84V,L90M	None	110	5	15	3	105	5	115	5	60	5	165	5	125	5	40	4	M41L,D67N,T69D,L74V,L210W,T215Y	100	5	120	5	130	5	165	5	20	3	20	3	65	5	L100LI,K103KN,Y181YC,G190GS	75	5	210	5	80	5	240	5	130	5	None	None	0	1
DRR030225_S1_L001_R1-2_001	PR,RT,IN	M46I,I84V,L90M	G73S,T74P	140	5	20	3	135	5	150	5	70	5	210	5	160	5	65	5	M41L,A62AV,V75VT,M184V,T215Y	50	4	60	5	120	5	80	5	70	5	70	5	20	3	None	0	1	0	1	0	1	0	1	0	1	None	None	0	1
DRR030226_S1_L001_R1-2_001	PR,RT,IN	M46I,I54V,V82T,I84V	L24I	145	5	15	3	125	5	150	5	115	5	170	5	130	5	95	5	M41L,L74V,T215F	60	5	65	5	65	5	95	5	5	1	5	1	25	3	L100I,K103N,H221HY	40	4	130	5	40	4	135	5	75	5	None	None	0	1
DRR030227_S1_L001_R1-2_001	PR,RT,IN	V32I,M46I,I47V,V82A,L90M	None	110	5	30	4	145	5	135	5	105	5	190	5	95	5	40	4	M41L,E44EA,D67N,M184V,L210W,T215Y	90	5	115	5	115	5	90	5	80	5	80	5	60	5	None	0	1	0	1	0	1	0	1	0	1	None	None	0	1
DRR030228_S1_L001_R1-2_001	PR,RT,IN	M46I,I84V,L90M	G73S,T74P	140	5	20	3	135	5	150	5	70	5	210	5	160	5	65	5	M41L,A62V,L74LV,V75T,M184MV,T215Y	95	5	60	5	120	5	140	5	70	5	70	5	20	3	K103KN,V106VA,Y181YC	75	5	135	5	30	4	180	5	45	4	None	None	0	1
DRR030229_S1_L001_R1-2_001	PR,RT,IN	M46I,L76LV,I84V,L90M	G73GS	130	5	35	4	195	5	180	5	105	5	210	5	150	5	35	4	M41L,D67N,T69D,L74LV,M184V,L210W,T215Y	130	5	110	5	120	5	175	5	80	5	80	5	55	4	None	0	1	0	1	0	1	0	1	0	1	None	None	0	1
DRR030230_S1_L001_R1-2_001	PR,RT,IN	M46I,L76V,I84V,L90M	L33LF	115	5	40	4	185	5	160	5	105	5	195	5	130	5	45	4	M41L,D67N,T69D,M184V,L210W,T215Y	85	5	110	5	120	5	115	5	80	5	80	5	55	4	None	0	1	0	1	0	1	0	1	0	1	None	None	0	1
DRR030231_S1_L001_R1-2_001	PR,RT,IN	M46I,I84V,L90M	G73GS,T74P	140	5	20	3	135	5	150	5	70	5	210	5	160	5	65	5	M41L,A62V,L74LV,V75T,Q151QM,T215Y	125	5	130	5	190	5	190	5	25	3	25	3	45	4	K103N,Y181YC	15	3	90	5	30	4	120	5	45	4	None	None	0	1
DRR030232_S1_L001_R1-2_001	PR,RT,IN	M46IV,I54V,V82T,I84V	K20KT,L24I	150	5	15	3	130	5	155	5	115	5	185	5	135	5	95	5	M41L,L74V,T215F	60	5	65	5	65	5	95	5	5	1	5	1	25	3	L100I,K103N	30	4	120	5	30	4	120	5	60	5	None	None	0	1
DRR030233_S1_L001_R1-2_001	PR,RT,IN	M46I,I54IL,L76V,I84V,L90M	L33F	140	5	70	5	265	5	190	5	140	5	235	5	155	5	35	4	M41L,D67N,T69D,M184V,L210W,T215Y	85	5	110	5	120	5	115	5	80	5	80	5	55	4	None	0	1	0	1	0	1	0	1	0	1	None	None	0	1
DRR030234_S1_L001_R1-2_001	PR,RT,IN	V32I,M46I,I47V,V82A,L90M	None	110	5	30	4	145	5	135	5	105	5	190	5	95	5	40	4	M41L,E44D,D67N,L210W,T215Y	75	5	125	5	125	5	80	5	20	3	20	3	70	5	None	0	1	0	1	0	1	0	1	0	1	None	None	0	1
DRR030235_S1_L001_R1-2_001	PR,RT,IN	L76V	L89V	0	1	25	3	70	5	35	4	30	4	20	3	0	1	-5	1	M41L,D67N,V75M,L210W,T215Y,K219N	80	5	145	5	165	5	100	5	20	3	20	3	75	5	None	0	1	0	1	0	1	0	1	0	1	T66TI	None	5	1
DRR030236_S1_L001_R1-2_001	PR,RT,IN	M46I,I54IV,L76V,I84V,L90M	L10FI,L33F	140	5	45	4	220	5	195	5	130	5	240	5	155	5	65	5	M41L,D67N,T69D,M184V,L210W,T215Y	85	5	110	5	120	5	115	5	80	5	80	5	55	4	None	0	1	0	1	0	1	0	1	0	1	None	None	0	1
DRR030237_S1_L001_R1-2_001	PR,RT,IN	M46IV,I54V,V82T,I84V	K20T,L24I	150	5	15	3	130	5	155	5	115	5	185	5	135	5	95	5	M41L,L74V,T215F	60	5	65	5	65	5	95	5	5	1	5	1	25	3	L100I,K103N	30	4	120	5	30	4	120	5	60	5	None	None	0	1
DRR030238_S1_L001_R1-2_001	PR,RT,IN	None	None	0	1	0	1	0	1	0	1	0	1	0	1	0	1	0	1	None	0	1	0	1	0	1	0	1	0	1	0	1	0	1	None	0	1	0	1	0	1	0	1	0	1	None	None	0	1
DRR030239_S1_L001_R1-2_001	PR,RT,IN	None	None	0	1	0	1	0	1	0	1	0	1	0	1	0	1	0	1	M184V	15	3	-10	1	-10	1	10	2	60	5	60	5	-10	1	None	0	1	0	1	0	1	0	1	0	1	None	None	0	1
DRR030240_S1_L001_R1-2_001	PR,RT,IN	None	None	0	1	0	1	0	1	0	1	0	1	0	1	0	1	0	1	T215Y	10	2	40	4	40	4	15	3	0	1	0	1	10	2	K103N,V179T,Y188HL	60	5	120	5	10	2	120	5	60	5	None	None	0	1
DRR030241_S1_L001_R1-2_001	PR,RT,IN	M46I,I84V,L90M	T74P	120	5	20	3	115	5	125	5	65	5	185	5	135	5	65	5	A62V,V75T,Q151M,M184V,T215Y	90	5	105	5	165	5	120	5	80	5	80	5	30	4	K103N,Y181C	15	3	90	5	30	4	120	5	45	4	None	None	0	1
DRR030242_S1_L001_R1-2_001	PR,RT,IN	M46I,I54V,V82T,I84V	L10FI,L24I	145	5	20	3	140	5	160	5	120	5	185	5	130	5	95	5	M41L,L74V,M184V,T215FV	90	5	55	4	55	4	105	5	65	5	65	5	15	3	L100I,K103N	30	4	120	5	30	4	120	5	60	5	None	None	0	1
DRR030243_S1_L001_R1-2_001	PR,RT,IN	G48GV,L90M	F53FL	75	5	0	1	30	4	50	4	25	3	110	5	130	5	0	1	D67N,K70R,L74I,M184V,T215F,K219Q	125	5	105	5	90	5	125	5	70	5	70	5	40	4	None	0	1	0	1	0	1	0	1	0	1	None	None	0	1
DRR030244_S1_L001_R1-2_001	PR,RT,IN	None	None	0	1	0	1	0	1	0	1	0	1	0	1	0	1	0	1	M41ML,D67N,K70R,L74V,T215F,K219Q	100	5	145	5	130	5	140	5	20	3	20	3	65	5	K103N,V108I,H221Y,F227L	80	5	95	5	10	2	120	5	15	3	None	None	0	1
DRR030245_S1_L001_R1-2_001	PR,RT,IN	M46I,I54M,I84V,L90M	K20T,L33F	145	5	45	4	195	5	155	5	95	5	225	5	160	5	70	5	A62V,V75T,Q151M,T215Y	75	5	105	5	165	5	110	5	20	3	20	3	30	4	K103N,V179VF,Y181C	25	3	100	5	60	5	135	5	75	5	None	None	0	1
DRR030246_S1_L001_R1-2_001	PR,RT,IN	V32I,M46I,I47V,I54M,V82A,L90M	None	155	5	60	5	235	5	180	5	150	5	240	5	130	5	60	5	M41L,E44D,D67N,M184V,L210W,T215Y	90	5	115	5	115	5	90	5	80	5	80	5	60	5	A98G,K103KN,V108VI,Y181C	50	4	120	5	45	4	170	5	65	5	None	None	0	1
DRR030247_S1_L001_R1-2_001	PR,RT,IN	None	None	0	1	0	1	0	1	0	1	0	1	0	1	0	1	0	1	None	0	1	0	1	0	1	0	1	0	1	0	1	0	1	None	0	1	0	1	0	1	0	1	0	1	None	None	0	1
DRR030248_S1_L001_R1-2_001	PR,RT,IN	None	None	0	1	0	1	0	1	0	1	0	1	0	1	0	1	0	1	None	0	1	0	1	0	1	0	1	0	1	0	1	0	1	None	0	1	0	1	0	1	0	1	0	1	None	None	0	1
DRR030249_S1_L001_R1-2_001	PR,RT,IN	D30N,M46L	K20T,N88D	25	3	0	1	15	3	15	3	10	2	155	5	25	3	10	2	M41L,D67N,T69D,L210W,T215Y	70	5	120	5	130	5	105	5	20	3	20	3	65	5	None	0	1	0	1	0	1	0	1	0	1	Y143R	T97A,G163R	10	2
DRR030250_S1_L001_R1-2_001	PR,RT,IN	None	None	0	1	0	1	0	1	0	1	0	1	0	1	0	1	0	1	None	0	1	0	1	0	1	0	1	0	1	0	1	0	1	None	0	1	0	1	0	1	0	1	0	1	None	None	0	1
DRR030251_S1_L001_R1-2_001	PR,RT,IN	None	None	0	1	0	1	0	1	0	1	0	1	0	1	0	1	0	1	None	0	1	0	1	0	1	0	1	0	1	0	1	0	1	None	0	1	0	1	0	1	0	1	0	1	None	None	0	1
DRR030252_S1_L001_R1-2_001	PR,RT,IN	None	None	0	1	0	1	0	1	0	1	0	1	0	1	0	1	0	1	None	0	1	0	1	0	1	0	1	0	1	0	1	0	1	None	0	1	0	1	0	1	0	1	0	1	None	None	0	1
DRR030253_S1_L001_R1-2_001	PR,RT,IN	None	None	0	1	0	1	0	1	0	1	0	1	0	1	0	1	0	1	None	0	1	0	1	0	1	0	1	0	1	0	1	0	1	None	0	1	0	1	0	1	0	1	0	1	None	None	0	1
DRR030254_S1_L001_R1-2_001	PR,RT,IN	None	None	0	1	0	1	0	1	0	1	0	1	0	1	0	1	0	1	None	0	1	0	1	0	1	0	1	0	1	0	1	0	1	None	0	1	0	1	0	1	0	1	0	1	None	None	0	1
DRR030255_S1_L001_R1-2_001	PR,RT,IN	None	None	0	1	0	1	0	1	0	1	0	1	0	1	0	1	0	1	None	0	1	0	1	0	1	0	1	0	1	0	1	0	1	None	0	1	0	1	0	1	0	1	0	1	None	None	0	1
DRR030256_S1_L001_R1-2_001	PR,RT,IN	None	None	0	1	0	1	0	1	0	1	0	1	0	1	0	1	0	1	None	0	1	0	1	0	1	0	1	0	1	0	1	0	1	E138A	0	1	0	1	10	2	0	1	15	3	None	None	0	1
DRR030257_S1_L001_R1-2_001	PR,RT,IN	None	None	0	1	0	1	0	1	0	1	0	1	0	1	0	1	0	1	None	0	1	0	1	0	1	0	1	0	1	0	1	0	1	None	0	1	0	1	0	1	0	1	0	1	None	G163R	0	1
DRR030258_S1_L001_R1-2_001	PR,RT,IN	None	None	0	1	0	1	0	1	0	1	0	1	0	1	0	1	0	1	None	0	1	0	1	0	1	0	1	0	1	0	1	0	1	V179DE	0	1	10	2	10	2	10	2	10	2	None	None	0	1
DRR030259_S1_L001_R1-2_001	PR,RT,IN	None	None	0	1	0	1	0	1	0	1	0	1	0	1	0	1	0	1	None	0	1	0	1	0	1	0	1	0	1	0	1	0	1	None	0	1	0	1	0	1	0	1	0	1	None	None	0	1
DRR030260_S1_L001_R1-2_001	PR,RT,IN	None	None	0	1	0	1	0	1	0	1	0	1	0	1	0	1	0	1	None	0	1	0	1	0	1	0	1	0	1	0	1	0	1	None	0	1	0	1	0	1	0	1	0	1	None	None	0	1
DRR030261_S1_L001_R1-2_001	PR,RT,IN	M46I,L76V	None	10	2	20	3	80	5	50	4	50	4	50	4	10	2	0	1	M184V	15	3	-10	1	-10	1	10	2	60	5	60	5	-10	1	None	0	1	0	1	0	1	0	1	0	1	N155H	None	10	2
DRR030262_S1_L001_R1-2_001	PR,RT,IN	M46I,I54V,V82A	L10F,L24I,L33F,Q58E	75	5	10	2	90	5	105	5	95	5	145	5	75	5	45	4	L74V,M184V	60	5	-10	1	-10	1	70	5	60	5	60	5	-10	1	None	0	1	0	1	0	1	0	1	0	1	None	None	0	1
DRR030263_S1_L001_R1-2_001	PR,RT,IN	None	None	0	1	0	1	0	1	0	1	0	1	0	1	0	1	0	1	None	0	1	0	1	0	1	0	1	0	1	0	1	0	1	None	0	1	0	1	0	1	0	1	0	1	None	None	0	1
DRR030264_S1_L001_R1-2_001	PR,RT,IN	None	None	0	1	0	1	0	1	0	1	0	1	0	1	0	1	0	1	M184I	15	3	-10	1	-10	1	10	2	60	5	60	5	-10	1	None	0	1	0	1	0	1	0	1	0	1	None	None	0	1
DRR030265_S1_L001_R1-2_001	PR,RT,IN	None	None	0	1	0	1	0	1	0	1	0	1	0	1	0	1	0	1	M184I	15	3	-10	1	-10	1	10	2	60	5	60	5	-10	1	None	0	1	0	1	0	1	0	1	0	1	G140S,Q148H	None	45	4
DRR030266_S1_L001_R1-2_001	PR,RT,IN	None	None	0	1	0	1	0	1	0	1	0	1	0	1	0	1	0	1	M184IV	15	3	-10	1	-10	1	10	2	60	5	60	5	-10	1	None	0	1	0	1	0	1	0	1	0	1	G140S,Q148H	None	45	4
DRR030267_S1_L001_R1-2_001	PR,RT,IN	None	None	0	1	0	1	0	1	0	1	0	1	0	1	0	1	0	1	None	0	1	0	1	0	1	0	1	0	1	0	1	0	1	None	0	1	0	1	0	1	0	1	0	1	None	None	0	1
DRR030268_S1_L001_R1-2_001	PR,RT,IN	None	None	0	1	0	1	0	1	0	1	0	1	0	1	0	1	0	1	None	0	1	0	1	0	1	0	1	0	1	0	1	0	1	None	0	1	0	1	0	1	0	1	0	1	None	None	0	1
DRR030269_S1_L001_R1-2_001	PR,RT,IN	None	None	0	1	0	1	0	1	0	1	0	1	0	1	0	1	0	1	None	0	1	0	1	0	1	0	1	0	1	0	1	0	1	None	0	1	0	1	0	1	0	1	0	1	None	None	0	1
DRR030270_S1_L001_R1-2_001	PR,RT,IN	None	None	0	1	0	1	0	1	0	1	0	1	0	1	0	1	0	1	None	0	1	0	1	0	1	0	1	0	1	0	1	0	1	None	0	1	0	1	0	1	0	1	0	1	None	None	0	1
DRR030271_S1_L001_R1-2_001	PR,RT,IN	None	None	0	1	0	1	0	1	0	1	0	1	0	1	0	1	0	1	M184MIV	15	3	-10	1	-10	1	10	2	60	5	60	5	-10	1	None	0	1	0	1	0	1	0	1	0	1	N155NH	None	10	2
DRR030272_S1_L001_R1-2_001	PR,RT,IN	None	None	0	1	0	1	0	1	0	1	0	1	0	1	0	1	0	1	None	0	1	0	1	0	1	0	1	0	1	0	1	0	1	None	0	1	0	1	0	1	0	1	0	1	None	None	0	1
DRR030273_S1_L001_R1-2_001	PR,RT,IN	None	None	0	1	0	1	0	1	0	1	0	1	0	1	0	1	0	1	None	0	1	0	1	0	1	0	1	0	1	0	1	0	1	None	0	1	0	1	0	1	0	1	0	1	None	None	0	1
DRR030274_S1_L001_R1-2_001	PR,RT,IN	None	None	0	1	0	1	0	1	0	1	0	1	0	1	0	1	0	1	None	0	1	0	1	0	1	0	1	0	1	0	1	0	1	None	0	1	0	1	0	1	0	1	0	1	None	None	0	1
DRR030275_S1_L001_R1-2_001	PR,RT,IN	None	None	0	1	0	1	0	1	0	1	0	1	0	1	0	1	0	1	None	0	1	0	1	0	1	0	1	0	1	0	1	0	1	None	0	1	0	1	0	1	0	1	0	1	None	None	0	1
DRR030276_S1_L001_R1-2_001	PR,RT,IN	None	None	0	1	0	1	0	1	0	1	0	1	0	1	0	1	0	1	None	0	1	0	1	0	1	0	1	0	1	0	1	0	1	None	0	1	0	1	0	1	0	1	0	1	None	P142T	0	1
DRR030277_S1_L001_R1-2_001	PR,RT,IN	None	None	0	1	0	1	0	1	0	1	0	1	0	1	0	1	0	1	None	0	1	0	1	0	1	0	1	0	1	0	1	0	1	None	0	1	0	1	0	1	0	1	0	1	None	None	0	1
DRR030278_S1_L001_R1-2_001	PR,RT,IN	None	None	0	1	0	1	0	1	0	1	0	1	0	1	0	1	0	1	None	0	1	0	1	0	1	0	1	0	1	0	1	0	1	None	0	1	0	1	0	1	0	1	0	1	None	None	0	1
DRR030279_S1_L001_R1-2_001	PR,RT,IN	None	None	0	1	0	1	0	1	0	1	0	1	0	1	0	1	0	1	None	0	1	0	1	0	1	0	1	0	1	0	1	0	1	None	0	1	0	1	0	1	0	1	0	1	None	None	0	1
DRR030280_S1_L001_R1-2_001	PR,RT,IN	None	None	0	1	0	1	0	1	0	1	0	1	0	1	0	1	0	1	None	0	1	0	1	0	1	0	1	0	1	0	1	0	1	None	0	1	0	1	0	1	0	1	0	1	None	None	0	1
DRR030281_S1_L001_R1-2_001	PR,RT,IN	None	None	0	1	0	1	0	1	0	1	0	1	0	1	0	1	0	1	None	0	1	0	1	0	1	0	1	0	1	0	1	0	1	None	0	1	0	1	0	1	0	1	0	1	None	None	0	1
DRR030282_S1_L001_R1-2_001	PR,RT,IN	None	None	0	1	0	1	0	1	0	1	0	1	0	1	0	1	0	1	None	0	1	0	1	0	1	0	1	0	1	0	1	0	1	None	0	1	0	1	0	1	0	1	0	1	None	None	0	1
DRR030283_S1_L001_R1-2_001	PR,RT,IN	None	None	0	1	0	1	0	1	0	1	0	1	0	1	0	1	0	1	None	0	1	0	1	0	1	0	1	0	1	0	1	0	1	None	0	1	0	1	0	1	0	1	0	1	None	None	0	1
DRR030284_S1_L001_R1-2_001	PR,RT,IN	None	None	0	1	0	1	0	1	0	1	0	1	0	1	0	1	0	1	None	0	1	0	1	0	1	0	1	0	1	0	1	0	1	None	0	1	0	1	0	1	0	1	0	1	None	None	0	1
DRR030285_S1_L001_R1-2_001	PR,RT,IN	None	None	0	1	0	1	0	1	0	1	0	1	0	1	0	1	0	1	None	0	1	0	1	0	1	0	1	0	1	0	1	0	1	None	0	1	0	1	0	1	0	1	0	1	None	None	0	1
DRR030286_S1_L001_R1-2_001	PR,RT,IN	None	None	0	1	0	1	0	1	0	1	0	1	0	1	0	1	0	1	None	0	1	0	1	0	1	0	1	0	1	0	1	0	1	None	0	1	0	1	0	1	0	1	0	1	None	None	0	1
DRR030287_S1_L001_R1-2_001	PR,RT,IN	None	None	0	1	0	1	0	1	0	1	0	1	0	1	0	1	0	1	None	0	1	0	1	0	1	0	1	0	1	0	1	0	1	None	0	1	0	1	0	1	0	1	0	1	None	None	0	1
DRR030288_S1_L001_R1-2_001	PR,RT,IN	None	None	0	1	0	1	0	1	0	1	0	1	0	1	0	1	0	1	None	0	1	0	1	0	1	0	1	0	1	0	1	0	1	None	0	1	0	1	0	1	0	1	0	1	None	None	0	1
DRR030289_S1_L001_R1-2_001	PR,RT,IN	None	None	0	1	0	1	0	1	0	1	0	1	0	1	0	1	0	1	None	0	1	0	1	0	1	0	1	0	1	0	1	0	1	None	0	1	0	1	0	1	0	1	0	1	None	None	0	1
DRR030290_S1_L001_R1-2_001	PR,RT,IN	None	None	0	1	0	1	0	1	0	1	0	1	0	1	0	1	0	1	None	0	1	0	1	0	1	0	1	0	1	0	1	0	1	None	0	1	0	1	0	1	0	1	0	1	None	None	0	1
DRR030291_S1_L001_R1-2_001	PR,RT,IN	None	None	0	1	0	1	0	1	0	1	0	1	0	1	0	1	0	1	None	0	1	0	1	0	1	0	1	0	1	0	1	0	1	None	0	1	0	1	0	1	0	1	0	1	None	None	0	1
DRR030292_S1_L001_R1-2_001	PR,RT,IN	None	None	0	1	0	1	0	1	0	1	0	1	0	1	0	1	0	1	None	0	1	0	1	0	1	0	1	0	1	0	1	0	1	None	0	1	0	1	0	1	0	1	0	1	None	None	0	1
DRR030293_S1_L001_R1-2_001	PR,RT,IN	None	None	0	1	0	1	0	1	0	1	0	1	0	1	0	1	0	1	None	0	1	0	1	0	1	0	1	0	1	0	1	0	1	None	0	1	0	1	0	1	0	1	0	1	None	None	0	1
DRR030294_S1_L001_R1-2_001	PR,RT,IN	None	None	0	1	0	1	0	1	0	1	0	1	0	1	0	1	0	1	None	0	1	0	1	0	1	0	1	0	1	0	1	0	1	None	0	1	0	1	0	1	0	1	0	1	None	None	0	1
DRR030295_S1_L001_R1-2_001	PR,RT,IN	None	None	0	1	0	1	0	1	0	1	0	1	0	1	0	1	0	1	None	0	1	0	1	0	1	0	1	0	1	0	1	0	1	None	0	1	0	1	0	1	0	1	0	1	None	None	0	1
DRR030296_S1_L001_R1-2_001	PR,RT,IN	None	None	0	1	0	1	0	1	0	1	0	1	0	1	0	1	0	1	None	0	1	0	1	0	1	0	1	0	1	0	1	0	1	None	0	1	0	1	0	1	0	1	0	1	None	None	0	1
DRR030297_S1_L001_R1-2_001	PR,RT,IN	None	None	0	1	0	1	0	1	0	1	0	1	0	1	0	1	0	1	None	0	1	0	1	0	1	0	1	0	1	0	1	0	1	None	0	1	0	1	0	1	0	1	0	1	None	None	0	1
DRR030298_S1_L001_R1-2_001	PR,RT,IN	None	None	0	1	0	1	0	1	0	1	0	1	0	1	0	1	0	1	None	0	1	0	1	0	1	0	1	0	1	0	1	0	1	V106I	10	2	0	1	10	2	10	2	10	2	None	None	0	1
DRR030299_S1_L001_R1-2_001	PR,RT,IN	None	None	0	1	0	1	0	1	0	1	0	1	0	1	0	1	0	1	None	0	1	0	1	0	1	0	1	0	1	0	1	0	1	None	0	1	0	1	0	1	0	1	0	1	None	None	0	1
DRR030300_S1_L001_R1-2_001	PR,RT,IN	None	None	0	1	0	1	0	1	0	1	0	1	0	1	0	1	0	1	M184MV	15	3	-10	1	-10	1	10	2	60	5	60	5	-10	1	None	0	1	0	1	0	1	0	1	0	1	N155NH	None	10	2
DRR030301_S1_L001_R1-2_001	PR,RT,IN	None	None	0	1	0	1	0	1	0	1	0	1	0	1	0	1	0	1	None	0	1	0	1	0	1	0	1	0	1	0	1	0	1	None	0	1	0	1	0	1	0	1	0	1	None	None	0	1
DRR030302_S1_L001_R1-2_001	PR,RT,IN	None	None	0	1	0	1	0	1	0	1	0	1	0	1	0	1	0	1	None	0	1	0	1	0	1	0	1	0	1	0	1	0	1	None	0	1	0	1	0	1	0	1	0	1	None	None	0	1
DRR030303_S1_L001_R1-2_001	PR,RT,IN	None	None	0	1	0	1	0	1	0	1	0	1	0	1	0	1	0	1	None	0	1	0	1	0	1	0	1	0	1	0	1	0	1	V106VI	10	2	0	1	10	2	10	2	10	2	None	None	0	1
DRR030304_S1_L001_R1-2_001	PR,RT,IN	None	None	0	1	0	1	0	1	0	1	0	1	0	1	0	1	0	1	None	0	1	0	1	0	1	0	1	0	1	0	1	0	1	V106VI	10	2	0	1	10	2	10	2	10	2	None	None	0	1
DRR030305_S1_L001_R1-2_001	PR,RT,IN	M46L	None	10	2	0	1	10	2	10	2	10	2	20	3	10	2	10	2	K65R,M184V	60	5	-25	1	50	4	70	5	90	5	90	5	50	4	None	0	1	0	1	0	1	0	1	0	1	Y143AC	T97A,D232N	5	1
DRR030306_S1_L001_R1-2_001	PR,RT,IN	M46L	None	10	2	0	1	10	2	10	2	10	2	20	3	10	2	10	2	A62AV,K65R,M184V	65	5	-20	1	55	4	75	5	95	5	95	5	55	4	None	0	1	0	1	0	1	0	1	0	1	Y143A	T97A	5	1
DRR030307_S1_L001_R1-2_001	PR,RT,IN	None	None	0	1	0	1	0	1	0	1	0	1	0	1	0	1	0	1	D67N,T69D,M184MV,K219E	25	3	15	3	25	3	50	4	60	5	60	5	0	1	L100LV,G190Q	40	4	90	5	55	4	90	5	60	5	N155H	None	10	2
DRR030308_S1_L001_R1-2_001	PR,RT,IN	None	None	0	1	0	1	0	1	0	1	0	1	0	1	0	1	0	1	D67N,T69D,K219E	10	2	25	3	35	4	40	4	0	1	0	1	10	2	L100V,G190Q	40	4	90	5	55	4	90	5	60	5	N155H	T97A	10	2
DRR030309_S1_L001_R1-2_001	PR,RT,IN	None	None	0	1	0	1	0	1	0	1	0	1	0	1	0	1	0	1	D67N,T69DG,K219E	20	3	30	4	35	4	40	4	0	1	0	1	15	3	L100V,G190Q	40	4	90	5	55	4	90	5	60	5	N155H	T97A	10	2
DRR030310_S1_L001_R1-2_001	PR,RT,IN	None	None	0	1	0	1	0	1	0	1	0	1	0	1	0	1	0	1	None	0	1	0	1	0	1	0	1	0	1	0	1	0	1	None	0	1	0	1	0	1	0	1	0	1	None	D232N	0	1
DRR030311_S1_L001_R1-2_001	PR,RT,IN	None	None	0	1	0	1	0	1	0	1	0	1	0	1	0	1	0	1	None	0	1	0	1	0	1	0	1	0	1	0	1	0	1	None	0	1	0	1	0	1	0	1	0	1	None	D232N	0	1
DRR030312_S1_L001_R1-2_001	PR,RT,IN	None	None	0	1	0	1	0	1	0	1	0	1	0	1	0	1	0	1	None	0	1	0	1	0	1	0	1	0	1	0	1	0	1	None	0	1	0	1	0	1	0	1	0	1	None	D232N	0	1
DRR030313_S1_L001_R1-2_001	PR,RT,IN	None	None	0	1	0	1	0	1	0	1	0	1	0	1	0	1	0	1	None	0	1	0	1	0	1	0	1	0	1	0	1	0	1	None	0	1	0	1	0	1	0	1	0	1	None	D232N	0	1
DRR030314_S1_L001_R1-2_001	PR,RT,IN	None	None	0	1	0	1	0	1	0	1	0	1	0	1	0	1	0	1	None	0	1	0	1	0	1	0	1	0	1	0	1	0	1	None	0	1	0	1	0	1	0	1	0	1	None	D232N	0	1
DRR030315_S1_L001_R1-2_001	PR,RT,IN	None	None	0	1	0	1	0	1	0	1	0	1	0	1	0	1	0	1	None	0	1	0	1	0	1	0	1	0	1	0	1	0	1	None	0	1	0	1	0	1	0	1	0	1	None	D232N	0	1
DRR030316_S1_L001_R1-2_001	PR,RT,IN	None	None	0	1	0	1	0	1	0	1	0	1	0	1	0	1	0	1	M184MV	15	3	-10	1	-10	1	10	2	60	5	60	5	-10	1	K103KN	0	1	60	5	0	1	60	5	0	1	Q148QH	D232N	25	3
DRR030317_S1_L001_R1-2_001	PR,RT,IN	None	None	0	1	0	1	0	1	0	1	0	1	0	1	0	1	0	1	None	0	1	0	1	0	1	0	1	0	1	0	1	0	1	None	0	1	0	1	0	1	0	1	0	1	None	None	0	1
[truncated: 12 more columns]

## Sheet: HIVdb-NGS-scores
Sequence Name	Genes	PI Major	PI Accessory	ATV/r Score	ATV/r Level	DRV/r Score	DRV/r Level	FPV/r Score	FPV/r Level	IDV/r Score	IDV/r Level	LPV/r Score	LPV/r Level	NFV Score	NFV Level	SQV/r Score	SQV/r Level	TPV/r Score	TPV/r Level	NRTI	ABC Score	ABC Level	AZT Score	AZT Level	D4T Score	D4T Level	DDI Score	DDI Level	FTC Score	FTC Level	3TC Score	3TC Level	TDF Score	TDF Level	NNRTI	DOR Score	DOR Level	EFV Score	EFV Level	ETR Score	ETR Level	NVP Score	NVP Level	RPV Score	RPV Level	INSTI Major	INSTI Accessory	BIC Score	BIC Level
DRR030218_S1_L001_001.codfreq.gz	PR,RT,IN	M46IL,I84IV,L90M	K20KT,Q58QE,G73S	135	5	15	3	130	5	145	5	65	5	215	5	155	5	60	5	M41L,D67DEN,T69TD,M184MV,L210LW,T215Y	85	5	110	5	120	5	115	5	80	5	80	5	55	4	None	0	1	0	1	0	1	0	1	0	1	None	None	0	1
DRR030219_S1_L001_001.codfreq.gz	PR,RT,IN	M46IL,I84IV,L90M	K20KT,G73S	135	5	15	3	130	5	145	5	65	5	205	5	155	5	45	4	M41L,D67DEN,T69TD,M184MV,L210LW,T215Y	85	5	110	5	120	5	115	5	80	5	80	5	55	4	None	0	1	0	1	0	1	0	1	0	1	None	None	0	1
DRR030220_S1_L001_001.codfreq.gz	PR,RT,IN	M46I,I84IV,L90M	G73S	130	5	15	3	125	5	140	5	65	5	190	5	150	5	40	4	M41L,A62AV,V75VT,M184V,T215Y	50	4	60	5	120	5	80	5	70	5	70	5	20	3	None	0	1	0	1	0	1	0	1	0	1	None	None	0	1
DRR030221_S1_L001_001.codfreq.gz	PR,RT,IN	M46I,I84IV,L90M	G73S	130	5	15	3	125	5	140	5	65	5	190	5	150	5	40	4	M41L,D67EN,T69D,L210W,T215Y	70	5	120	5	130	5	105	5	20	3	20	3	65	5	K103KN	0	1	60	5	0	1	60	5	0	1	None	None	0	1
DRR030222_S1_L001_001.codfreq.gz	PR,RT,IN	M46I,I84IV,L90M	K20KT,G73S	135	5	15	3	130	5	145	5	65	5	205	5	155	5	40	4	M41L,D67DEN,T69TD,L210LW,T215Y	70	5	120	5	130	5	105	5	20	3	20	3	65	5	L100LI,K101KEQ,K103N,V108VI,E138EK,K238KN,N348NI	60	5	165	5	55	4	200	5	150	5	None	None	0	1
DRR030223_S1_L001_001.codfreq.gz	PR,RT,IN	M46I,I84IV,L90M	K20KT,G73GS	135	5	15	3	130	5	145	5	65	5	205	5	155	5	40	4	M41L,D67EN,T69D,L74LV,L210LW,T215Y	100	5	120	5	130	5	165	5	20	3	20	3	65	5	L100LI,K101KPQ,K103KN,G190GS	60	5	240	5	100	5	240	5	135	5	None	None	0	1
DRR030224_S1_L001_001.codfreq.gz	PR,RT,IN	M46I,I84IV,L90M	L23LI,G73GS	130	5	15	3	125	5	140	5	65	5	205	5	150	5	40	4	M41L,D67EN,T69D,L74LV,L210W,T215Y	100	5	120	5	130	5	165	5	20	3	20	3	65	5	L100LI,K101KPQ,K103KN,Y181YC,G190GS	85	5	270	5	140	5	300	5	190	5	None	None	0	1
DRR030225_S1_L001_001.codfreq.gz	PR,RT,IN	M46I,I84IV,L90M	F53FY,G73S,T74TP	140	5	20	3	135	5	150	5	70	5	210	5	160	5	65	5	M41L,A62AV,V75VT,M184V,T215Y	50	4	60	5	120	5	80	5	70	5	70	5	20	3	H221HY	10	2	10	2	10	2	15	3	15	3	None	None	0	1
DRR030226_S1_L001_001.codfreq.gz	PR,RT,IN	M46I,I54V,V82VT,I84IV	L24I	145	5	15	3	125	5	150	5	115	5	170	5	130	5	95	5	M41L,L74LV,T215F	60	5	65	5	65	5	95	5	5	1	5	1	25	3	L100LI,K103N,V108VI,H221HY	50	4	140	5	40	4	150	5	75	5	None	None	0	1
DRR030227_S1_L001_001.codfreq.gz	PR,RT,IN	V32I,M46MI,I47V,V82VA,L90M	None	110	5	30	4	145	5	135	5	105	5	190	5	95	5	40	4	M41L,E44EA,D67N,M184V,L210W,T215Y	90	5	115	5	115	5	90	5	80	5	80	5	60	5	E138EK	5	1	10	2	10	2	10	2	45	4	None	None	0	1
DRR030228_S1_L001_001.codfreq.gz	PR,RT,IN	M46I,I84IV,L90M	G73GS,T74TP	140	5	20	3	135	5	150	5	70	5	210	5	160	5	65	5	M41L,E44ED,A62V,L74L*V,V75T,M184MV,T215Y	95	5	60	5	120	5	140	5	70	5	70	5	20	3	K103KN,V106VA,Y181YC,G190GA,H221HY,F227FL	165	5	220	5	60	5	285	5	95	5	None	None	0	1
DRR030229_S1_L001_001.codfreq.gz	PR,RT,IN	M46I,L76LV,I84V,L90M	G73GS	130	5	35	4	195	5	180	5	105	5	210	5	150	5	35	4	M41L,D67EN,T69D,L74LV,M184V,L210W,T215Y	130	5	110	5	120	5	175	5	80	5	80	5	55	4	None	0	1	0	1	0	1	0	1	0	1	None	None	0	1
DRR030230_S1_L001_001.codfreq.gz	PR,RT,IN	M46I,I54IL,L76V,I84IV,L90M	L33LF	140	5	70	5	265	5	190	5	140	5	235	5	155	5	35	4	M41L,D67EN,T69D,M184V,L210RW,T215Y	85	5	110	5	120	5	115	5	80	5	80	5	55	4	None	0	1	0	1	0	1	0	1	0	1	None	None	0	1
DRR030231_S1_L001_001.codfreq.gz	PR,RT,IN	M46I,I84IV,L90M	F53FY,G73GS,T74TP	140	5	20	3	135	5	150	5	70	5	210	5	160	5	65	5	M41L,E44ED,A62V,L74LV,V75T,Q151QM,T215Y	125	5	130	5	190	5	190	5	25	3	25	3	45	4	K103KN,V106VA,Y181YC,G190GA,F227FL	145	5	210	5	50	4	270	5	70	5	None	None	0	1
DRR030232_S1_L001_001.codfreq.gz	PR,RT,IN	M46IV,I54V,V82VT,I84IV	K20KT,L24I	150	5	15	3	130	5	155	5	115	5	185	5	135	5	95	5	M41L,T69ins,L74V,T215F	120	5	125	5	125	5	155	5	35	4	35	4	85	5	L100I,K103N	30	4	120	5	30	4	120	5	60	5	None	None	0	1
DRR030233_S1_L001_001.codfreq.gz	PR,RT,IN	M46I,I54ILV,L76V,I84IV,L90M	L10FIT,L33LF	140	5	75	5	280	5	205	5	145	5	250	5	155	5	65	5	M41L,D67EN,T69D,M184V,L210W,T215Y	85	5	110	5	120	5	115	5	80	5	80	5	55	4	None	0	1	0	1	0	1	0	1	0	1	None	None	0	1
DRR030234_S1_L001_001.codfreq.gz	PR,RT,IN	D30DN,V32I,M46I,I47V,V82A,L90M	None	110	5	30	4	145	5	135	5	105	5	250	5	95	5	40	4	M41L,E44AD,D67EN,L210W,T215Y	75	5	125	5	125	5	80	5	20	3	20	3	70	5	V106VI	10	2	0	1	10	2	10	2	10	2	None	None	0	1
DRR030235_S1_L001_001.codfreq.gz	PR,RT,IN	L76V	L89V	0	1	25	3	70	5	35	4	30	4	20	3	0	1	-5	1	M41L,D67N,V75M,L210W,T215Y,K219N	80	5	145	5	165	5	100	5	20	3	20	3	75	5	None	0	1	0	1	0	1	0	1	0	1	T66TI	None	5	1
DRR030236_S1_L001_001.codfreq.gz	PR,RT,IN	M46I,I54ILV,L76V,I84IV,L90M	L10FI,L33F	140	5	75	5	280	5	205	5	145	5	250	5	155	5	65	5	M41L,D67EN,T69D,M184-V,L210W,T215Y	85	5	110	5	120	5	115	5	80	5	80	5	55	4	Y188Y-,G190G-	0	1	0	1	0	1	0	1	0	1	None	None	0	1
DRR030237_S1_L001_001.codfreq.gz	PR,RT,IN	M46IV,I54V,V82VT,I84IV	K20KMT,L24I	150	5	15	3	130	5	155	5	115	5	185	5	135	5	95	5	M41L,T69S_,L74V,T215F	120	5	125	5	125	5	155	5	35	4	35	4	85	5	L100I,K103N,V179VL	30	4	130	5	40	4	130	5	75	5	None	None	0	1
DRR030238_S1_L001_001.codfreq.gz	PR,RT,IN	None	None	0	1	0	1	0	1	0	1	0	1	0	1	0	1	0	1	None	0	1	0	1	0	1	0	1	0	1	0	1	0	1	None	0	1	0	1	0	1	0	1	0	1	None	L74LM	0	1
DRR030239_S1_L001_001.codfreq.gz	PR,RT,IN	None	None	0	1	0	1	0	1	0	1	0	1	0	1	0	1	0	1	M184V,T215T-	15	3	-10	1	-10	1	10	2	60	5	60	5	-10	1	None	0	1	0	1	0	1	0	1	0	1	None	None	0	1
DRR030240_S1_L001_001.codfreq.gz	PR,RT,IN	None	None	0	1	0	1	0	1	0	1	0	1	0	1	0	1	0	1	T215TY	10	2	40	4	40	4	15	3	0	1	0	1	10	2	K103N,V179T,Y188HL	60	5	120	5	10	2	120	5	60	5	None	None	0	1
DRR030241_S1_L001_001.codfreq.gz	PR,RT,IN	M46I,I84IV,L90M	G73GS,T74TP	140	5	20	3	135	5	150	5	70	5	210	5	160	5	65	5	A62V,T69del,V75T,Q151M,M184MV,T215Y	105	5	105	5	195	5	150	5	95	5	95	5	45	4	K103N,V179VF,Y181C	25	3	100	5	60	5	135	5	75	5	None	None	0	1
DRR030242_S1_L001_001.codfreq.gz	PR,RT,IN	M46I,I54V,V82VT,I84IV	L10FI,K20IT,L24I	150	5	20	3	145	5	165	5	120	5	200	5	135	5	95	5	M41L,T69T_,L74V,M184V,T215FV	150	5	115	5	115	5	165	5	95	5	95	5	75	5	L100I,K103N	30	4	120	5	30	4	120	5	60	5	None	None	0	1
DRR030243_S1_L001_001.codfreq.gz	PR,RT,IN	G48GV,L90M	F53FL	75	5	0	1	30	4	50	4	25	3	110	5	130	5	0	1	D67EN,K70R,L74LI,M184V,T215FV,K219KQ	125	5	105	5	90	5	125	5	70	5	70	5	40	4	V108VI	10	2	10	2	0	1	15	3	0	1	None	None	0	1
DRR030244_S1_L001_001.codfreq.gz	PR,RT,IN	None	None	0	1	0	1	0	1	0	1	0	1	0	1	0	1	0	1	M41ML,D67N,K70R_,L74V,T215F,K219Q	100	5	145	5	130	5	140	5	20	3	20	3	65	5	K103N,V108I,H221Y,F227L	80	5	95	5	10	2	120	5	15	3	None	None	0	1
DRR030245_S1_L001_001.codfreq.gz	PR,RT,IN	M46I,I54M,I84IV,L90M	L10FI,K20IRT,L33LF	145	5	55	4	215	5	170	5	105	5	245	5	160	5	70	5	A62V,T69-G,V75T,Q151M,T215Y	90	5	110	5	195	5	140	5	35	4	35	4	45	4	K103N,V179VF,Y181C	25	3	100	5	60	5	135	5	75	5	None	None	0	1
DRR030246_S1_L001_001.codfreq.gz	PR,RT,IN	V32I,M46I,I47AV,I54IM,V82VA,L90M	L33LF	160	5	65	5	270	5	185	5	200	5	260	5	135	5	70	5	M41L,E44D,D67EN,M184V,L210W,T215Y	90	5	115	5	115	5	90	5	80	5	80	5	60	5	A98G,K101KE,K103KN,V108VI,Y181C,G190GA	80	5	185	5	90	5	265	5	135	5	T66TK	None	15	3
DRR030247_S1_L001_001.codfreq.gz	PR,RT,IN	I54IV	None	15	3	0	1	10	2	15	3	15	3	20	3	15	3	20	3	None	0	1	0	1	0	1	0	1	0	1	0	1	0	1	None	0	1	0	1	0	1	0	1	0	1	None	None	0	1
DRR030248_S1_L001_001.codfreq.gz	PR,RT,IN	None	None	0	1	0	1	0	1	0	1	0	1	0	1	0	1	0	1	None	0	1	0	1	0	1	0	1	0	1	0	1	0	1	None	0	1	0	1	0	1	0	1	0	1	None	None	0	1
DRR030249_S1_L001_001.codfreq.gz	PR,RT,IN	D30N,M46L	K20T,N88D	25	3	0	1	15	3	15	3	10	2	155	5	25	3	10	2	M41L,D67N,T69D,L210W,T215Y	70	5	120	5	130	5	105	5	20	3	20	3	65	5	None	0	1	0	1	0	1	0	1	0	1	Y143YR	T97A,G163R	10	2
DRR030250_S1_L001_001.codfreq.gz	PR,RT,IN	None	None	0	1	0	1	0	1	0	1	0	1	0	1	0	1	0	1	None	0	1	0	1	0	1	0	1	0	1	0	1	0	1	None	0	1	0	1	0	1	0	1	0	1	None	None	0	1
DRR030251_S1_L001_001.codfreq.gz	PR,RT,IN	None	None	0	1	0	1	0	1	0	1	0	1	0	1	0	1	0	1	None	0	1	0	1	0	1	0	1	0	1	0	1	0	1	None	0	1	0	1	0	1	0	1	0	1	None	None	0	1
DRR030252_S1_L001_001.codfreq.gz	PR,RT,IN	None	None	0	1	0	1	0	1	0	1	0	1	0	1	0	1	0	1	None	0	1	0	1	0	1	0	1	0	1	0	1	0	1	V179VE	0	1	10	2	10	2	10	2	10	2	None	None	0	1
DRR030253_S1_L001_001.codfreq.gz	PR,RT,IN	None	None	0	1	0	1	0	1	0	1	0	1	0	1	0	1	0	1	None	0	1	0	1	0	1	0	1	0	1	0	1	0	1	None	0	1	0	1	0	1	0	1	0	1	None	None	0	1
DRR030254_S1_L001_001.codfreq.gz	PR,RT,IN	None	None	0	1	0	1	0	1	0	1	0	1	0	1	0	1	0	1	T215TP	0	1	0	1	0	1	0	1	0	1	0	1	0	1	None	0	1	0	1	0	1	0	1	0	1	None	None	0	1
DRR030255_S1_L001_001.codfreq.gz	PR,RT,IN	None	None	0	1	0	1	0	1	0	1	0	1	0	1	0	1	0	1	None	0	1	0	1	0	1	0	1	0	1	0	1	0	1	None	0	1	0	1	0	1	0	1	0	1	None	None	0	1
DRR030256_S1_L001_001.codfreq.gz	PR,RT,IN	None	None	0	1	0	1	0	1	0	1	0	1	0	1	0	1	0	1	None	0	1	0	1	0	1	0	1	0	1	0	1	0	1	E138A	0	1	0	1	10	2	0	1	15	3	None	None	0	1
DRR030257_S1_L001_001.codfreq.gz	PR,RT,IN	None	K43KT	0	1	0	1	0	1	0	1	0	1	10	2	0	1	10	2	None	0	1	0	1	0	1	0	1	0	1	0	1	0	1	None	0	1	0	1	0	1	0	1	0	1	None	G163R	0	1
DRR030258_S1_L001_001.codfreq.gz	PR,RT,IN	None	None	0	1	0	1	0	1	0	1	0	1	0	1	0	1	0	1	None	0	1	0	1	0	1	0	1	0	1	0	1	0	1	V179DE	0	1	10	2	10	2	10	2	10	2	None	None	0	1
DRR030259_S1_L001_001.codfreq.gz	PR,RT,IN	None	None	0	1	0	1	0	1	0	1	0	1	0	1	0	1	0	1	None	0	1	0	1	0	1	0	1	0	1	0	1	0	1	None	0	1	0	1	0	1	0	1	0	1	None	None	0	1
DRR030260_S1_L001_001.codfreq.gz	PR,RT,IN	None	None	0	1	0	1	0	1	0	1	0	1	0	1	0	1	0	1	None	0	1	0	1	0	1	0	1	0	1	0	1	0	1	None	0	1	0	1	0	1	0	1	0	1	None	None	0	1
DRR030261_S1_L001_001.codfreq.gz	PR,RT,IN	M46I,L76V	None	10	2	20	3	80	5	50	4	50	4	50	4	10	2	0	1	D67DG,M184V	20	3	0	1	0	1	15	3	60	5	60	5	-5	1	None	0	1	0	1	0	1	0	1	0	1	N155H	None	10	2
DRR030262_S1_L001_001.codfreq.gz	PR,RT,IN	M46I,I54V,V82VA	L10F,L24I,L33F,Q58QE	75	5	10	2	90	5	105	5	95	5	145	5	75	5	45	4	L74V,M184V	60	5	-10	1	-10	1	70	5	60	5	60	5	-10	1	None	0	1	0	1	0	1	0	1	0	1	None	None	0	1
DRR030263_S1_L001_001.codfreq.gz	PR,RT,IN	None	None	0	1	0	1	0	1	0	1	0	1	0	1	0	1	0	1	None	0	1	0	1	0	1	0	1	0	1	0	1	0	1	None	0	1	0	1	0	1	0	1	0	1	None	None	0	1
DRR030264_S1_L001_001.codfreq.gz	PR,RT,IN	None	None	0	1	0	1	0	1	0	1	0	1	0	1	0	1	0	1	M184MIV	15	3	-10	1	-10	1	10	2	60	5	60	5	-10	1	None	0	1	0	1	0	1	0	1	0	1	None	None	0	1
DRR030265_S1_L001_001.codfreq.gz	PR,RT,IN	None	None	0	1	0	1	0	1	0	1	0	1	0	1	0	1	0	1	M184IV	15	3	-10	1	-10	1	10	2	60	5	60	5	-10	1	None	0	1	0	1	0	1	0	1	0	1	G140GS,Q148QH,N155NH	None	75	5
DRR030266_S1_L001_001.codfreq.gz	PR,RT,IN	None	None	0	1	0	1	0	1	0	1	0	1	0	1	0	1	0	1	M184IV	15	3	-10	1	-10	1	10	2	60	5	60	5	-10	1	None	0	1	0	1	0	1	0	1	0	1	G140S,Q148H	None	45	4
DRR030267_S1_L001_001.codfreq.gz	PR,RT,IN	None	None	0	1	0	1	0	1	0	1	0	1	0	1	0	1	0	1	None	0	1	0	1	0	1	0	1	0	1	0	1	0	1	None	0	1	0	1	0	1	0	1	0	1	None	None	0	1
DRR030268_S1_L001_001.codfreq.gz	PR,RT,IN	None	None	0	1	0	1	0	1	0	1	0	1	0	1	0	1	0	1	None	0	1	0	1	0	1	0	1	0	1	0	1	0	1	None	0	1	0	1	0	1	0	1	0	1	None	None	0	1
DRR030269_S1_L001_001.codfreq.gz	PR,RT,IN	None	None	0	1	0	1	0	1	0	1	0	1	0	1	0	1	0	1	None	0	1	0	1	0	1	0	1	0	1	0	1	0	1	None	0	1	0	1	0	1	0	1	0	1	T66TK	None	15	3
DRR030270_S1_L001_001.codfreq.gz	PR,RT,IN	None	None	0	1	0	1	0	1	0	1	0	1	0	1	0	1	0	1	None	0	1	0	1	0	1	0	1	0	1	0	1	0	1	None	0	1	0	1	0	1	0	1	0	1	T66TK	None	15	3
DRR030271_S1_L001_001.codfreq.gz	PR,RT,IN	None	None	0	1	0	1	0	1	0	1	0	1	0	1	0	1	0	1	M184MIV	15	3	-10	1	-10	1	10	2	60	5	60	5	-10	1	None	0	1	0	1	0	1	0	1	0	1	N155NH	None	10	2
DRR030272_S1_L001_001.codfreq.gz	PR,RT,IN	None	None	0	1	0	1	0	1	0	1	0	1	0	1	0	1	0	1	None	0	1	0	1	0	1	0	1	0	1	0	1	0	1	None	0	1	0	1	0	1	0	1	0	1	None	None	0	1
DRR030273_S1_L001_001.codfreq.gz	PR,RT,IN	None	None	0	1	0	1	0	1	0	1	0	1	0	1	0	1	0	1	None	0	1	0	1	0	1	0	1	0	1	0	1	0	1	None	0	1	0	1	0	1	0	1	0	1	None	None	0	1
DRR030274_S1_L001_001.codfreq.gz	PR,RT,IN	None	None	0	1	0	1	0	1	0	1	0	1	0	1	0	1	0	1	None	0	1	0	1	0	1	0	1	0	1	0	1	0	1	None	0	1	0	1	0	1	0	1	0	1	None	None	0	1
DRR030275_S1_L001_001.codfreq.gz	PR,RT,IN	None	None	0	1	0	1	0	1	0	1	0	1	0	1	0	1	0	1	None	0	1	0	1	0	1	0	1	0	1	0	1	0	1	None	0	1	0	1	0	1	0	1	0	1	None	None	0	1
DRR030276_S1_L001_001.codfreq.gz	PR,RT,IN	M46MI	L10LF	10	2	5	1	25	3	20	3	15	3	45	4	10	2	5	1	None	0	1	0	1	0	1	0	1	0	1	0	1	0	1	None	0	1	0	1	0	1	0	1	0	1	None	P142PT	0	1
DRR030277_S1_L001_001.codfreq.gz	PR,RT,IN	None	None	0	1	0	1	0	1	0	1	0	1	0	1	0	1	0	1	None	0	1	0	1	0	1	0	1	0	1	0	1	0	1	None	0	1	0	1	0	1	0	1	0	1	None	None	0	1
DRR030278_S1_L001_001.codfreq.gz	PR,RT,IN	None	None	0	1	0	1	0	1	0	1	0	1	0	1	0	1	0	1	None	0	1	0	1	0	1	0	1	0	1	0	1	0	1	None	0	1	0	1	0	1	0	1	0	1	None	None	0	1
DRR030279_S1_L001_001.codfreq.gz	PR,RT,IN	None	None	0	1	0	1	0	1	0	1	0	1	0	1	0	1	0	1	None	0	1	0	1	0	1	0	1	0	1	0	1	0	1	None	0	1	0	1	0	1	0	1	0	1	None	None	0	1
DRR030280_S1_L001_001.codfreq.gz	PR,RT,IN	None	None	0	1	0	1	0	1	0	1	0	1	0	1	0	1	0	1	None	0	1	0	1	0	1	0	1	0	1	0	1	0	1	None	0	1	0	1	0	1	0	1	0	1	None	None	0	1
DRR030281_S1_L001_001.codfreq.gz	PR,RT,IN	None	None	0	1	0	1	0	1	0	1	0	1	0	1	0	1	0	1	None	0	1	0	1	0	1	0	1	0	1	0	1	0	1	None	0	1	0	1	0	1	0	1	0	1	None	None	0	1
DRR030282_S1_L001_001.codfreq.gz	PR,RT,IN	None	None	0	1	0	1	0	1	0	1	0	1	0	1	0	1	0	1	None	0	1	0	1	0	1	0	1	0	1	0	1	0	1	None	0	1	0	1	0	1	0	1	0	1	None	A128AT	0	1
DRR030283_S1_L001_001.codfreq.gz	PR,RT,IN	None	None	0	1	0	1	0	1	0	1	0	1	0	1	0	1	0	1	None	0	1	0	1	0	1	0	1	0	1	0	1	0	1	None	0	1	0	1	0	1	0	1	0	1	None	None	0	1
DRR030284_S1_L001_001.codfreq.gz	PR,RT,IN	None	None	0	1	0	1	0	1	0	1	0	1	0	1	0	1	0	1	None	0	1	0	1	0	1	0	1	0	1	0	1	0	1	None	0	1	0	1	0	1	0	1	0	1	None	None	0	1
DRR030285_S1_L001_001.codfreq.gz	PR,RT,IN	None	None	0	1	0	1	0	1	0	1	0	1	0	1	0	1	0	1	None	0	1	0	1	0	1	0	1	0	1	0	1	0	1	None	0	1	0	1	0	1	0	1	0	1	None	None	0	1
DRR030286_S1_L001_001.codfreq.gz	PR,RT,IN	None	None	0	1	0	1	0	1	0	1	0	1	0	1	0	1	0	1	None	0	1	0	1	0	1	0	1	0	1	0	1	0	1	None	0	1	0	1	0	1	0	1	0	1	None	None	0	1
DRR030287_S1_L001_001.codfreq.gz	PR,RT,IN	None	None	0	1	0	1	0	1	0	1	0	1	0	1	0	1	0	1	None	0	1	0	1	0	1	0	1	0	1	0	1	0	1	None	0	1	0	1	0	1	0	1	0	1	None	None	0	1
DRR030288_S1_L001_001.codfreq.gz	PR,RT,IN	None	None	0	1	0	1	0	1	0	1	0	1	0	1	0	1	0	1	None	0	1	0	1	0	1	0	1	0	1	0	1	0	1	None	0	1	0	1	0	1	0	1	0	1	None	None	0	1
DRR030289_S1_L001_001.codfreq.gz	PR,RT,IN	None	None	0	1	0	1	0	1	0	1	0	1	0	1	0	1	0	1	None	0	1	0	1	0	1	0	1	0	1	0	1	0	1	None	0	1	0	1	0	1	0	1	0	1	None	None	0	1
DRR030290_S1_L001_001.codfreq.gz	PR,RT,IN	None	None	0	1	0	1	0	1	0	1	0	1	0	1	0	1	0	1	None	0	1	0	1	0	1	0	1	0	1	0	1	0	1	None	0	1	0	1	0	1	0	1	0	1	None	None	0	1
DRR030291_S1_L001_001.codfreq.gz	PR,RT,IN	None	None	0	1	0	1	0	1	0	1	0	1	0	1	0	1	0	1	None	0	1	0	1	0	1	0	1	0	1	0	1	0	1	None	0	1	0	1	0	1	0	1	0	1	None	None	0	1
DRR030292_S1_L001_001.codfreq.gz	PR,RT,IN	None	None	0	1	0	1	0	1	0	1	0	1	0	1	0	1	0	1	None	0	1	0	1	0	1	0	1	0	1	0	1	0	1	None	0	1	0	1	0	1	0	1	0	1	None	None	0	1
DRR030293_S1_L001_001.codfreq.gz	PR,RT,IN	None	None	0	1	0	1	0	1	0	1	0	1	0	1	0	1	0	1	None	0	1	0	1	0	1	0	1	0	1	0	1	0	1	H221HY	10	2	10	2	10	2	15	3	15	3	None	None	0	1
DRR030294_S1_L001_001.codfreq.gz	PR,RT,IN	None	None	0	1	0	1	0	1	0	1	0	1	0	1	0	1	0	1	None	0	1	0	1	0	1	0	1	0	1	0	1	0	1	None	0	1	0	1	0	1	0	1	0	1	None	None	0	1
DRR030295_S1_L001_001.codfreq.gz	PR,RT,IN	None	None	0	1	0	1	0	1	0	1	0	1	0	1	0	1	0	1	None	0	1	0	1	0	1	0	1	0	1	0	1	0	1	None	0	1	0	1	0	1	0	1	0	1	None	None	0	1
DRR030296_S1_L001_001.codfreq.gz	PR,RT,IN	None	None	0	1	0	1	0	1	0	1	0	1	0	1	0	1	0	1	None	0	1	0	1	0	1	0	1	0	1	0	1	0	1	None	0	1	0	1	0	1	0	1	0	1	None	None	0	1
DRR030297_S1_L001_001.codfreq.gz	PR,RT,IN	None	None	0	1	0	1	0	1	0	1	0	1	0	1	0	1	0	1	None	0	1	0	1	0	1	0	1	0	1	0	1	0	1	None	0	1	0	1	0	1	0	1	0	1	None	None	0	1
DRR030298_S1_L001_001.codfreq.gz	PR,RT,IN	None	None	0	1	0	1	0	1	0	1	0	1	0	1	0	1	0	1	None	0	1	0	1	0	1	0	1	0	1	0	1	0	1	V106I	10	2	0	1	10	2	10	2	10	2	None	None	0	1
DRR030299_S1_L001_001.codfreq.gz	PR,RT,IN	None	None	0	1	0	1	0	1	0	1	0	1	0	1	0	1	0	1	None	0	1	0	1	0	1	0	1	0	1	0	1	0	1	None	0	1	0	1	0	1	0	1	0	1	None	None	0	1
DRR030300_S1_L001_001.codfreq.gz	PR,RT,IN	None	None	0	1	0	1	0	1	0	1	0	1	0	1	0	1	0	1	K65KR,M184MIV	60	5	-25	1	50	4	70	5	90	5	90	5	50	4	None	0	1	0	1	0	1	0	1	0	1	N155NH	None	10	2
DRR030301_S1_L001_001.codfreq.gz	PR,RT,IN	M46MI	None	10	2	0	1	10	2	10	2	10	2	30	4	10	2	5	1	None	0	1	0	1	0	1	0	1	0	1	0	1	0	1	None	0	1	0	1	0	1	0	1	0	1	None	T97TA	0	1
DRR030302_S1_L001_001.codfreq.gz	PR,RT,IN	None	None	0	1	0	1	0	1	0	1	0	1	0	1	0	1	0	1	None	0	1	0	1	0	1	0	1	0	1	0	1	0	1	V106VI	10	2	0	1	10	2	10	2	10	2	None	None	0	1
DRR030303_S1_L001_001.codfreq.gz	PR,RT,IN	None	None	0	1	0	1	0	1	0	1	0	1	0	1	0	1	0	1	None	0	1	0	1	0	1	0	1	0	1	0	1	0	1	V106VI	10	2	0	1	10	2	10	2	10	2	None	None	0	1
DRR030304_S1_L001_001.codfreq.gz	PR,RT,IN	None	None	0	1	0	1	0	1	0	1	0	1	0	1	0	1	0	1	None	0	1	0	1	0	1	0	1	0	1	0	1	0	1	V106VI	10	2	0	1	10	2	10	2	10	2	None	None	0	1
DRR030305_S1_L001_001.codfreq.gz	PR,RT,IN	M46L	None	10	2	0	1	10	2	10	2	10	2	20	3	10	2	10	2	A62AV,K65R,M184V	65	5	-20	1	55	4	75	5	95	5	95	5	55	4	None	0	1	0	1	0	1	0	1	0	1	E138EK,Y143AC,S147SR	T97A,D232N	15	3
DRR030306_S1_L001_001.codfreq.gz	PR,RT,IN	M46L	None	10	2	0	1	10	2	10	2	10	2	20	3	10	2	10	2	A62AV,K65R,M184V	65	5	-20	1	55	4	75	5	95	5	95	5	55	4	None	0	1	0	1	0	1	0	1	0	1	E138EDK,G140GAD,Y143AC,S147SR	T97A,D232N	35	4
DRR030307_S1_L001_001.codfreq.gz	PR,RT,IN	None	None	0	1	0	1	0	1	0	1	0	1	0	1	0	1	0	1	D67EN,T69D,M184MV,K219E	25	3	15	3	25	3	50	4	60	5	60	5	0	1	L100LV,K103KE,G190Q	40	4	90	5	55	4	90	5	60	5	N155H	None	10	2
DRR030308_S1_L001_001.codfreq.gz	PR,RT,IN	None	None	0	1	0	1	0	1	0	1	0	1	0	1	0	1	0	1	E44EA,D67EN,T69DG,K219E	20	3	30	4	35	4	40	4	0	1	0	1	15	3	L100LV,E138EG,G190Q	40	4	100	5	65	5	100	5	75	5	T66TK,N155H	T97TA	25	3
DRR030309_S1_L001_001.codfreq.gz	PR,RT,IN	None	None	0	1	0	1	0	1	0	1	0	1	0	1	0	1	0	1	D67EN,T69DG,K219E	20	3	30	4	35	4	40	4	0	1	0	1	15	3	L100V,G190Q	40	4	90	5	55	4	90	5	60	5	N155H	T97A	10	2
DRR030310_S1_L001_001.codfreq.gz	PR,RT,IN	None	None	0	1	0	1	0	1	0	1	0	1	0	1	0	1	0	1	None	0	1	0	1	0	1	0	1	0	1	0	1	0	1	None	0	1	0	1	0	1	0	1	0	1	None	D232N	0	1
DRR030311_S1_L001_001.codfreq.gz	PR,RT,IN	None	None	0	1	0	1	0	1	0	1	0	1	0	1	0	1	0	1	None	0	1	0	1	0	1	0	1	0	1	0	1	0	1	None	0	1	0	1	0	1	0	1	0	1	None	D232N	0	1
DRR030312_S1_L001_001.codfreq.gz	PR,RT,IN	None	None	0	1	0	1	0	1	0	1	0	1	0	1	0	1	0	1	None	0	1	0	1	0	1	0	1	0	1	0	1	0	1	None	0	1	0	1	0	1	0	1	0	1	None	D232N	0	1
DRR030313_S1_L001_001.codfreq.gz	PR,RT,IN	None	None	0	1	0	1	0	1	0	1	0	1	0	1	0	1	0	1	None	0	1	0	1	0	1	0	1	0	1	0	1	0	1	None	0	1	0	1	0	1	0	1	0	1	None	D232N	0	1
DRR030314_S1_L001_001.codfreq.gz	PR,RT,IN	None	None	0	1	0	1	0	1	0	1	0	1	0	1	0	1	0	1	None	0	1	0	1	0	1	0	1	0	1	0	1	0	1	None	0	1	0	1	0	1	0	1	0	1	None	D232N	0	1
DRR030315_S1_L001_001.codfreq.gz	PR,RT,IN	None	None	0	1	0	1	0	1	0	1	0	1	0	1	0	1	0	1	M184MV	15	3	-10	1	-10	1	10	2	60	5	60	5	-10	1	K103KN	0	1	60	5	0	1	60	5	0	1	Q148QH	D232N	25	3
DRR030316_S1_L001_001.codfreq.gz	PR,RT,IN	None	None	0	1	0	1	0	1	0	1	0	1	0	1	0	1	0	1	M184MV	15	3	-10	1	-10	1	10	2	60	5	60	5	-10	1	K103KN	0	1	60	5	0	1	60	5	0	1	Q148QH	D232N	25	3
DRR030317_S1_L001_001.codfreq.gz	PR,RT,IN	None	None	0	1	0	1	0	1	0	1	0	1	0	1	0	1	0	1	None	0	1	0	1	0	1	0	1	0	1	0	1	0	1	None	0	1	0	1	0	1	0	1	0	1	None	None	0	1
Sequence Name	Genes	PI Major	PI Accessory	ATV/r Score	ATV/r Level	DRV/r Score	DRV/r Level	FPV/r Score	FPV/r Level	IDV/r Score	IDV/r Level	LPV/r Score	LPV/r Level	NFV Score	NFV Level	SQV/r Score	SQV/r Level	TPV/r Score	TPV/r Level	NRTI	ABC Score	ABC Level	AZT Score	AZT Level	D4T Score	D4T Level	DDI Score	DDI Level	FTC Score	FTC Level	3TC Score	3TC Level	TDF Score	TDF Level	NNRTI	DOR Score	DOR Level	EFV Score	EFV Level	ETR Score	ETR Level	NVP Score	NVP Level	RPV Score	RPV Level	INSTI Major	INSTI Accessory	BIC Score	BIC Level
DRR030218_S1_L001_001.codfreq.gz	PR,RT,IN	M46IL,I84IV,L90M	K20KT,G73S	135	5	15	3	130	5	145	5	65	5	205	5	155	5	45	4	M41L,D67DN,T69TD,M184V,L210LW,T215Y	85	5	110	5	120	5	115	5	80	5	80	5	55	4	None	0	1	0	1	0	1	0	1	0	1	None	None	0	1
DRR030219_S1_L001_001.codfreq.gz	PR,RT,IN	M46I,I84V,L90M	G73S	130	5	15	3	125	5	140	5	65	5	190	5	150	5	40	4	M41L,D67DN,T69TD,M184MV,L210LW,T215Y	85	5	110	5	120	5	115	5	80	5	80	5	55	4	None	0	1	0	1	0	1	0	1	0	1	None	None	0	1
DRR030220_S1_L001_001.codfreq.gz	PR,RT,IN	M46I,I84V,L90M	G73S	130	5	15	3	125	5	140	5	65	5	190	5	150	5	40	4	M41L,A62AV,V75VT,M184V,T215Y	50	4	60	5	120	5	80	5	70	5	70	5	20	3	None	0	1	0	1	0	1	0	1	0	1	None	None	0	1
DRR030221_S1_L001_001.codfreq.gz	PR,RT,IN	M46I,I84V,L90M	G73S	130	5	15	3	125	5	140	5	65	5	190	5	150	5	40	4	M41L,D67N,T69D,L210W,T215Y	70	5	120	5	130	5	105	5	20	3	20	3	65	5	K103KN	0	1	60	5	0	1	60	5	0	1	None	None	0	1
DRR030222_S1_L001_001.codfreq.gz	PR,RT,IN	M46I,I84V,L90M	K20KT,G73S	135	5	15	3	130	5	145	5	65	5	205	5	155	5	40	4	M41L,D67N,T69D,L210W,T215Y	70	5	120	5	130	5	105	5	20	3	20	3	65	5	L100LI,K101KEQ,K103N,V108VI,K238KN,N348NI	55	4	155	5	45	4	190	5	105	5	None	None	0	1
DRR030223_S1_L001_001.codfreq.gz	PR,RT,IN	M46I,I84IV,L90M	K20KT,G73GS	135	5	15	3	130	5	145	5	65	5	205	5	155	5	40	4	M41L,D67N,T69D,L74LV,L210LW,T215Y	100	5	120	5	130	5	165	5	20	3	20	3	65	5	L100LI,K101KP,K103N	40	4	180	5	90	5	180	5	120	5	None	None	0	1
DRR030224_S1_L001_001.codfreq.gz	PR,RT,IN	M46I,I84V,L90M	G73GS	130	5	15	3	125	5	140	5	65	5	190	5	150	5	40	4	M41L,D67N,T69D,L74LV,L210W,T215Y	100	5	120	5	130	5	165	5	20	3	20	3	65	5	L100LI,K101KPQ,K103KN,Y181YC,G190GS	85	5	270	5	140	5	300	5	190	5	None	None	0	1
DRR030225_S1_L001_001.codfreq.gz	PR,RT,IN	M46I,I84V,L90M	F53FY,G73S,T74TP	140	5	20	3	135	5	150	5	70	5	210	5	160	5	65	5	M41L,A62AV,V75VT,M184V,T215Y	50	4	60	5	120	5	80	5	70	5	70	5	20	3	None	0	1	0	1	0	1	0	1	0	1	None	None	0	1
DRR030226_S1_L001_001.codfreq.gz	PR,RT,IN	M46I,I54V,V82T,I84IV	L24I	145	5	15	3	125	5	150	5	115	5	170	5	130	5	95	5	M41L,L74V,T215F	60	5	65	5	65	5	95	5	5	1	5	1	25	3	L100I,K103N,H221HY	40	4	130	5	40	4	135	5	75	5	None	None	0	1
DRR030227_S1_L001_001.codfreq.gz	PR,RT,IN	V32I,M46I,I47V,V82A,L90M	None	110	5	30	4	145	5	135	5	105	5	190	5	95	5	40	4	M41L,E44EA,D67N,M184V,L210W,T215Y	90	5	115	5	115	5	90	5	80	5	80	5	60	5	None	0	1	0	1	0	1	0	1	0	1	None	None	0	1
DRR030228_S1_L001_001.codfreq.gz	PR,RT,IN	M46I,I84V,L90M	G73S,T74TP	140	5	20	3	135	5	150	5	70	5	210	5	160	5	65	5	M41L,E44ED,A62V,L74LV,V75T,M184MV,T215Y	95	5	60	5	120	5	140	5	70	5	70	5	20	3	K103KN,V106VA,Y181YC,G190GA,H221HY,F227FL	165	5	220	5	60	5	285	5	95	5	None	None	0	1
DRR030229_S1_L001_001.codfreq.gz	PR,RT,IN	M46I,L76LV,I84V,L90M	G73GS	130	5	35	4	195	5	180	5	105	5	210	5	150	5	35	4	M41L,D67N,T69D,L74LV,M184V,L210W,T215Y	130	5	110	5	120	5	175	5	80	5	80	5	55	4	None	0	1	0	1	0	1	0	1	0	1	None	None	0	1
DRR030230_S1_L001_001.codfreq.gz	PR,RT,IN	M46I,I54IL,L76V,I84V,L90M	L33LF	140	5	70	5	265	5	190	5	140	5	235	5	155	5	35	4	M41L,D67EN,T69D,M184V,L210W,T215Y	85	5	110	5	120	5	115	5	80	5	80	5	55	4	None	0	1	0	1	0	1	0	1	0	1	None	None	0	1
DRR030231_S1_L001_001.codfreq.gz	PR,RT,IN	M46I,I84IV,L90M	G73GS,T74P	140	5	20	3	135	5	150	5	70	5	210	5	160	5	65	5	M41L,A62V,L74LV,V75T,Q151QM,T215Y	125	5	130	5	190	5	190	5	25	3	25	3	45	4	K103N,Y181YC,F227FL	75	5	105	5	30	4	150	5	45	4	None	None	0	1
DRR030232_S1_L001_001.codfreq.gz	PR,RT,IN	M46IV,I54V,V82VT,I84IV	K20KT,L24I	150	5	15	3	130	5	155	5	115	5	185	5	135	5	95	5	M41L,T69ins,L74V,T215F	120	5	125	5	125	5	155	5	35	4	35	4	85	5	L100I,K103N	30	4	120	5	30	4	120	5	60	5	None	None	0	1
DRR030233_S1_L001_001.codfreq.gz	PR,RT,IN	M46I,I54IL,L76V,I84V,L90M	L10FIT,L33LF	140	5	75	5	280	5	200	5	145	5	250	5	155	5	35	4	M41L,D67N,T69D,M184V,L210W,T215Y	85	5	110	5	120	5	115	5	80	5	80	5	55	4	None	0	1	0	1	0	1	0	1	0	1	None	None	0	1
DRR030234_S1_L001_001.codfreq.gz	PR,RT,IN	V32I,M46I,I47V,V82A,L90M	None	110	5	30	4	145	5	135	5	105	5	190	5	95	5	40	4	M41L,E44AD,D67EN,L210W,T215Y	75	5	125	5	125	5	80	5	20	3	20	3	70	5	V106VI	10	2	0	1	10	2	10	2	10	2	None	None	0	1
DRR030235_S1_L001_001.codfreq.gz	PR,RT,IN	L76V	L89V	0	1	25	3	70	5	35	4	30	4	20	3	0	1	-5	1	M41L,D67N,V75M,L210W,T215Y,K219N	80	5	145	5	165	5	100	5	20	3	20	3	75	5	None	0	1	0	1	0	1	0	1	0	1	T66TI	None	5	1
DRR030236_S1_L001_001.codfreq.gz	PR,RT,IN	M46I,I54ILV,L76V,I84V,L90M	L10FI,L33F	140	5	75	5	280	5	205	5	145	5	250	5	155	5	65	5	M41L,D67N,T69D,M184V,L210W,T215Y	85	5	110	5	120	5	115	5	80	5	80	5	55	4	None	0	1	0	1	0	1	0	1	0	1	None	None	0	1
DRR030237_S1_L001_001.codfreq.gz	PR,RT,IN	M46IV,I54V,V82T,I84IV	K20MT,L24I	150	5	15	3	130	5	155	5	115	5	185	5	135	5	95	5	M41L,T69ins,L74V,T215F	120	5	125	5	125	5	155	5	35	4	35	4	85	5	L100I,K103N	30	4	120	5	30	4	120	5	60	5	None	None	0	1
DRR030238_S1_L001_001.codfreq.gz	PR,RT,IN	None	None	0	1	0	1	0	1	0	1	0	1	0	1	0	1	0	1	None	0	1	0	1	0	1	0	1	0	1	0	1	0	1	None	0	1	0	1	0	1	0	1	0	1	None	L74LM	0	1
DRR030239_S1_L001_001.codfreq.gz	PR,RT,IN	None	None	0	1	0	1	0	1	0	1	0	1	0	1	0	1	0	1	M184V	15	3	-10	1	-10	1	10	2	60	5	60	5	-10	1	None	0	1	0	1	0	1	0	1	0	1	None	None	0	1
DRR030240_S1_L001_001.codfreq.gz	PR,RT,IN	None	None	0	1	0	1	0	1	0	1	0	1	0	1	0	1	0	1	T215Y	10	2	40	4	40	4	15	3	0	1	0	1	10	2	K103N,V179T,Y188HL	60	5	120	5	10	2	120	5	60	5	None	None	0	1
DRR030241_S1_L001_001.codfreq.gz	PR,RT,IN	M46I,I84IV,L90M	G73GS,T74TP	140	5	20	3	135	5	150	5	70	5	210	5	160	5	65	5	A62V,T69del,V75T,Q151M,M184V,T215Y	105	5	105	5	195	5	150	5	95	5	95	5	45	4	K103N,V179VF,Y181C	25	3	100	5	60	5	135	5	75	5	None	None	0	1
DRR030242_S1_L001_001.codfreq.gz	PR,RT,IN	M46I,I54V,V82VT,I84IV	L10FI,K20IT,L24I	150	5	20	3	145	5	165	5	120	5	200	5	135	5	95	5	M41L,T69T_,L74V,M184V,T215FV	150	5	115	5	115	5	165	5	95	5	95	5	75	5	L100I,K103N	30	4	120	5	30	4	120	5	60	5	None	None	0	1
DRR030243_S1_L001_001.codfreq.gz	PR,RT,IN	G48GV,L90M	F53FL	75	5	0	1	30	4	50	4	25	3	110	5	130	5	0	1	D67N,K70R,L74LI,M184V,T215FV,K219Q	125	5	105	5	90	5	125	5	70	5	70	5	40	4	None	0	1	0	1	0	1	0	1	0	1	None	None	0	1
DRR030244_S1_L001_001.codfreq.gz	PR,RT,IN	None	None	0	1	0	1	0	1	0	1	0	1	0	1	0	1	0	1	M41ML,D67N,K70R_,L74V,T215F,K219Q	100	5	145	5	130	5	140	5	20	3	20	3	65	5	K103N,V108I,H221Y,F227L	80	5	95	5	10	2	120	5	15	3	None	None	0	1
DRR030245_S1_L001_001.codfreq.gz	PR,RT,IN	M46I,I54M,I84IV,L90M	K20IT,L33LF	145	5	50	4	200	5	160	5	100	5	230	5	160	5	70	5	A62V,T69-G,V75T,Q151M,T215Y	90	5	110	5	195	5	140	5	35	4	35	4	45	4	K103N,V179VF,Y181C	25	3	100	5	60	5	135	5	75	5	None	None	0	1
DRR030246_S1_L001_001.codfreq.gz	PR,RT,IN	V32I,M46I,I47AV,I54IM,V82VA,L90M	L33LF	160	5	65	5	270	5	185	5	200	5	260	5	135	5	70	5	M41L,E44D,D67EN,M184V,L210W,T215Y	90	5	115	5	115	5	90	5	80	5	80	5	60	5	A98G,K101KE,K103KN,V108VI,Y181C,G190GA	80	5	185	5	90	5	265	5	135	5	None	None	0	1
DRR030247_S1_L001_001.codfreq.gz	PR,RT,IN	None	None	0	1	0	1	0	1	0	1	0	1	0	1	0	1	0	1	None	0	1	0	1	0	1	0	1	0	1	0	1	0	1	None	0	1	0	1	0	1	0	1	0	1	None	None	0	1
DRR030248_S1_L001_001.codfreq.gz	PR,RT,IN	None	None	0	1	0	1	0	1	0	1	0	1	0	1	0	1	0	1	None	0	1	0	1	0	1	0	1	0	1	0	1	0	1	None	0	1	0	1	0	1	0	1	0	1	None	None	0	1
DRR030249_S1_L001_001.codfreq.gz	PR,RT,IN	D30N,M46L	K20T,N88D	25	3	0	1	15	3	15	3	10	2	155	5	25	3	10	2	M41L,D67N,T69D,L210W,T215Y	70	5	120	5	130	5	105	5	20	3	20	3	65	5	None	0	1	0	1	0	1	0	1	0	1	Y143R	T97A,G163R	10	2
DRR030250_S1_L001_001.codfreq.gz	PR,RT,IN	None	None	0	1	0	1	0	1	0	1	0	1	0	1	0	1	0	1	None	0	1	0	1	0	1	0	1	0	1	0	1	0	1	None	0	1	0	1	0	1	0	1	0	1	None	None	0	1
DRR030251_S1_L001_001.codfreq.gz	PR,RT,IN	None	None	0	1	0	1	0	1	0	1	0	1	0	1	0	1	0	1	None	0	1	0	1	0	1	0	1	0	1	0	1	0	1	None	0	1	0	1	0	1	0	1	0	1	None	None	0	1
DRR030252_S1_L001_001.codfreq.gz	PR,RT,IN	None	None	0	1	0	1	0	1	0	1	0	1	0	1	0	1	0	1	None	0	1	0	1	0	1	0	1	0	1	0	1	0	1	V179VE	0	1	10	2	10	2	10	2	10	2	None	None	0	1
DRR030253_S1_L001_001.codfreq.gz	PR,RT,IN	None	None	0	1	0	1	0	1	0	1	0	1	0	1	0	1	0	1	None	0	1	0	1	0	1	0	1	0	1	0	1	0	1	None	0	1	0	1	0	1	0	1	0	1	None	None	0	1
DRR030254_S1_L001_001.codfreq.gz	PR,RT,IN	None	None	0	1	0	1	0	1	0	1	0	1	0	1	0	1	0	1	None	0	1	0	1	0	1	0	1	0	1	0	1	0	1	None	0	1	0	1	0	1	0	1	0	1	None	None	0	1
DRR030255_S1_L001_001.codfreq.gz	PR,RT,IN	None	None	0	1	0	1	0	1	0	1	0	1	0	1	0	1	0	1	None	0	1	0	1	0	1	0	1	0	1	0	1	0	1	None	0	1	0	1	0	1	0	1	0	1	None	None	0	1
DRR030256_S1_L001_001.codfreq.gz	PR,RT,IN	None	None	0	1	0	1	0	1	0	1	0	1	0	1	0	1	0	1	None	0	1	0	1	0	1	0	1	0	1	0	1	0	1	E138A	0	1	0	1	10	2	0	1	15	3	None	None	0	1
DRR030257_S1_L001_001.codfreq.gz	PR,RT,IN	None	None	0	1	0	1	0	1	0	1	0	1	0	1	0	1	0	1	None	0	1	0	1	0	1	0	1	0	1	0	1	0	1	None	0	1	0	1	0	1	0	1	0	1	None	G163R	0	1
DRR030258_S1_L001_001.codfreq.gz	PR,RT,IN	None	None	0	1	0	1	0	1	0	1	0	1	0	1	0	1	0	1	None	0	1	0	1	0	1	0	1	0	1	0	1	0	1	V179DE	0	1	10	2	10	2	10	2	10	2	None	None	0	1
DRR030259_S1_L001_001.codfreq.gz	PR,RT,IN	None	None	0	1	0	1	0	1	0	1	0	1	0	1	0	1	0	1	None	0	1	0	1	0	1	0	1	0	1	0	1	0	1	None	0	1	0	1	0	1	0	1	0	1	None	None	0	1
DRR030260_S1_L001_001.codfreq.gz	PR,RT,IN	None	None	0	1	0	1	0	1	0	1	0	1	0	1	0	1	0	1	None	0	1	0	1	0	1	0	1	0	1	0	1	0	1	None	0	1	0	1	0	1	0	1	0	1	None	None	0	1
DRR030261_S1_L001_001.codfreq.gz	PR,RT,IN	M46I,L76V	None	10	2	20	3	80	5	50	4	50	4	50	4	10	2	0	1	D67DG,M184V	20	3	0	1	0	1	15	3	60	5	60	5	-5	1	None	0	1	0	1	0	1	0	1	0	1	N155H	None	10	2
DRR030262_S1_L001_001.codfreq.gz	PR,RT,IN	M46I,I54V,V82A	L10F,L24I,L33F,Q58QE	75	5	10	2	90	5	105	5	95	5	145	5	75	5	45	4	L74V,M184V	60	5	-10	1	-10	1	70	5	60	5	60	5	-10	1	None	0	1	0	1	0	1	0	1	0	1	None	None	0	1
DRR030263_S1_L001_001.codfreq.gz	PR,RT,IN	None	None	0	1	0	1	0	1	0	1	0	1	0	1	0	1	0	1	None	0	1	0	1	0	1	0	1	0	1	0	1	0	1	None	0	1	0	1	0	1	0	1	0	1	None	None	0	1
DRR030264_S1_L001_001.codfreq.gz	PR,RT,IN	None	None	0	1	0	1	0	1	0	1	0	1	0	1	0	1	0	1	M184MIV	15	3	-10	1	-10	1	10	2	60	5	60	5	-10	1	None	0	1	0	1	0	1	0	1	0	1	None	None	0	1
DRR030265_S1_L001_001.codfreq.gz	PR,RT,IN	None	None	0	1	0	1	0	1	0	1	0	1	0	1	0	1	0	1	M184I	15	3	-10	1	-10	1	10	2	60	5	60	5	-10	1	None	0	1	0	1	0	1	0	1	0	1	G140GS,Q148QH	None	45	4
DRR030266_S1_L001_001.codfreq.gz	PR,RT,IN	None	None	0	1	0	1	0	1	0	1	0	1	0	1	0	1	0	1	M184IV	15	3	-10	1	-10	1	10	2	60	5	60	5	-10	1	None	0	1	0	1	0	1	0	1	0	1	G140S,Q148H	None	45	4
DRR030267_S1_L001_001.codfreq.gz	PR,RT,IN	None	None	0	1	0	1	0	1	0	1	0	1	0	1	0	1	0	1	None	0	1	0	1	0	1	0	1	0	1	0	1	0	1	None	0	1	0	1	0	1	0	1	0	1	None	None	0	1
DRR030268_S1_L001_001.codfreq.gz	PR,RT,IN	None	None	0	1	0	1	0	1	0	1	0	1	0	1	0	1	0	1	None	0	1	0	1	0	1	0	1	0	1	0	1	0	1	None	0	1	0	1	0	1	0	1	0	1	None	None	0	1
DRR030269_S1_L001_001.codfreq.gz	PR,RT,IN	None	None	0	1	0	1	0	1	0	1	0	1	0	1	0	1	0	1	None	0	1	0	1	0	1	0	1	0	1	0	1	0	1	None	0	1	0	1	0	1	0	1	0	1	None	None	0	1
DRR030270_S1_L001_001.codfreq.gz	PR,RT,IN	None	None	0	1	0	1	0	1	0	1	0	1	0	1	0	1	0	1	None	0	1	0	1	0	1	0	1	0	1	0	1	0	1	None	0	1	0	1	0	1	0	1	0	1	None	None	0	1
DRR030271_S1_L001_001.codfreq.gz	PR,RT,IN	None	None	0	1	0	1	0	1	0	1	0	1	0	1	0	1	0	1	M184MIV	15	3	-10	1	-10	1	10	2	60	5	60	5	-10	1	None	0	1	0	1	0	1	0	1	0	1	N155NH	None	10	2
DRR030272_S1_L001_001.codfreq.gz	PR,RT,IN	None	None	0	1	0	1	0	1	0	1	0	1	0	1	0	1	0	1	None	0	1	0	1	0	1	0	1	0	1	0	1	0	1	None	0	1	0	1	0	1	0	1	0	1	None	None	0	1
DRR030273_S1_L001_001.codfreq.gz	PR,RT,IN	None	None	0	1	0	1	0	1	0	1	0	1	0	1	0	1	0	1	None	0	1	0	1	0	1	0	1	0	1	0	1	0	1	None	0	1	0	1	0	1	0	1	0	1	None	None	0	1
DRR030274_S1_L001_001.codfreq.gz	PR,RT,IN	None	None	0	1	0	1	0	1	0	1	0	1	0	1	0	1	0	1	None	0	1	0	1	0	1	0	1	0	1	0	1	0	1	None	0	1	0	1	0	1	0	1	0	1	None	None	0	1
DRR030275_S1_L001_001.codfreq.gz	PR,RT,IN	None	None	0	1	0	1	0	1	0	1	0	1	0	1	0	1	0	1	None	0	1	0	1	0	1	0	1	0	1	0	1	0	1	None	0	1	0	1	0	1	0	1	0	1	None	None	0	1
DRR030276_S1_L001_001.codfreq.gz	PR,RT,IN	None	None	0	1	0	1	0	1	0	1	0	1	0	1	0	1	0	1	None	0	1	0	1	0	1	0	1	0	1	0	1	0	1	None	0	1	0	1	0	1	0	1	0	1	None	P142PT	0	1
DRR030277_S1_L001_001.codfreq.gz	PR,RT,IN	None	None	0	1	0	1	0	1	0	1	0	1	0	1	0	1	0	1	None	0	1	0	1	0	1	0	1	0	1	0	1	0	1	None	0	1	0	1	0	1	0	1	0	1	None	None	0	1
DRR030278_S1_L001_001.codfreq.gz	PR,RT,IN	None	None	0	1	0	1	0	1	0	1	0	1	0	1	0	1	0	1	None	0	1	0	1	0	1	0	1	0	1	0	1	0	1	None	0	1	0	1	0	1	0	1	0	1	None	None	0	1
DRR030279_S1_L001_001.codfreq.gz	PR,RT,IN	None	None	0	1	0	1	0	1	0	1	0	1	0	1	0	1	0	1	None	0	1	0	1	0	1	0	1	0	1	0	1	0	1	None	0	1	0	1	0	1	0	1	0	1	None	None	0	1
DRR030280_S1_L001_001.codfreq.gz	PR,RT,IN	None	None	0	1	0	1	0	1	0	1	0	1	0	1	0	1	0	1	None	0	1	0	1	0	1	0	1	0	1	0	1	0	1	None	0	1	0	1	0	1	0	1	0	1	None	None	0	1
DRR030281_S1_L001_001.codfreq.gz	PR,RT,IN	None	None	0	1	0	1	0	1	0	1	0	1	0	1	0	1	0	1	None	0	1	0	1	0	1	0	1	0	1	0	1	0	1	None	0	1	0	1	0	1	0	1	0	1	None	None	0	1
DRR030282_S1_L001_001.codfreq.gz	PR,RT,IN	None	None	0	1	0	1	0	1	0	1	0	1	0	1	0	1	0	1	None	0	1	0	1	0	1	0	1	0	1	0	1	0	1	None	0	1	0	1	0	1	0	1	0	1	None	None	0	1
DRR030283_S1_L001_001.codfreq.gz	PR,RT,IN	None	None	0	1	0	1	0	1	0	1	0	1	0	1	0	1	0	1	None	0	1	0	1	0	1	0	1	0	1	0	1	0	1	None	0	1	0	1	0	1	0	1	0	1	None	None	0	1
DRR030284_S1_L001_001.codfreq.gz	PR,RT,IN	None	None	0	1	0	1	0	1	0	1	0	1	0	1	0	1	0	1	None	0	1	0	1	0	1	0	1	0	1	0	1	0	1	None	0	1	0	1	0	1	0	1	0	1	None	None	0	1
DRR030285_S1_L001_001.codfreq.gz	PR,RT,IN	None	None	0	1	0	1	0	1	0	1	0	1	0	1	0	1	0	1	None	0	1	0	1	0	1	0	1	0	1	0	1	0	1	None	0	1	0	1	0	1	0	1	0	1	None	None	0	1
DRR030286_S1_L001_001.codfreq.gz	PR,RT,IN	None	None	0	1	0	1	0	1	0	1	0	1	0	1	0	1	0	1	None	0	1	0	1	0	1	0	1	0	1	0	1	0	1	None	0	1	0	1	0	1	0	1	0	1	None	None	0	1
DRR030287_S1_L001_001.codfreq.gz	PR,RT,IN	None	None	0	1	0	1	0	1	0	1	0	1	0	1	0	1	0	1	None	0	1	0	1	0	1	0	1	0	1	0	1	0	1	None	0	1	0	1	0	1	0	1	0	1	None	None	0	1
DRR030288_S1_L001_001.codfreq.gz	PR,RT,IN	None	None	0	1	0	1	0	1	0	1	0	1	0	1	0	1	0	1	None	0	1	0	1	0	1	0	1	0	1	0	1	0	1	None	0	1	0	1	0	1	0	1	0	1	None	None	0	1
DRR030289_S1_L001_001.codfreq.gz	PR,RT,IN	None	None	0	1	0	1	0	1	0	1	0	1	0	1	0	1	0	1	None	0	1	0	1	0	1	0	1	0	1	0	1	0	1	None	0	1	0	1	0	1	0	1	0	1	None	None	0	1
DRR030290_S1_L001_001.codfreq.gz	PR,RT,IN	None	None	0	1	0	1	0	1	0	1	0	1	0	1	0	1	0	1	None	0	1	0	1	0	1	0	1	0	1	0	1	0	1	None	0	1	0	1	0	1	0	1	0	1	None	None	0	1
DRR030291_S1_L001_001.codfreq.gz	PR,RT,IN	None	None	0	1	0	1	0	1	0	1	0	1	0	1	0	1	0	1	None	0	1	0	1	0	1	0	1	0	1	0	1	0	1	None	0	1	0	1	0	1	0	1	0	1	None	None	0	1
DRR030292_S1_L001_001.codfreq.gz	PR,RT,IN	None	None	0	1	0	1	0	1	0	1	0	1	0	1	0	1	0	1	None	0	1	0	1	0	1	0	1	0	1	0	1	0	1	None	0	1	0	1	0	1	0	1	0	1	None	None	0	1
DRR030293_S1_L001_001.codfreq.gz	PR,RT,IN	None	None	0	1	0	1	0	1	0	1	0	1	0	1	0	1	0	1	None	0	1	0	1	0	1	0	1	0	1	0	1	0	1	None	0	1	0	1	0	1	0	1	0	1	None	None	0	1
DRR030294_S1_L001_001.codfreq.gz	PR,RT,IN	None	None	0	1	0	1	0	1	0	1	0	1	0	1	0	1	0	1	None	0	1	0	1	0	1	0	1	0	1	0	1	0	1	None	0	1	0	1	0	1	0	1	0	1	None	None	0	1
DRR030295_S1_L001_001.codfreq.gz	PR,RT,IN	None	None	0	1	0	1	0	1	0	1	0	1	0	1	0	1	0	1	None	0	1	0	1	0	1	0	1	0	1	0	1	0	1	None	0	1	0	1	0	1	0	1	0	1	None	None	0	1
DRR030296_S1_L001_001.codfreq.gz	PR,RT,IN	None	None	0	1	0	1	0	1	0	1	0	1	0	1	0	1	0	1	None	0	1	0	1	0	1	0	1	0	1	0	1	0	1	None	0	1	0	1	0	1	0	1	0	1	None	None	0	1
DRR030297_S1_L001_001.codfreq.gz	PR,RT,IN	None	None	0	1	0	1	0	1	0	1	0	1	0	1	0	1	0	1	None	0	1	0	1	0	1	0	1	0	1	0	1	0	1	None	0	1	0	1	0	1	0	1	0	1	None	None	0	1
DRR030298_S1_L001_001.codfreq.gz	PR,RT,IN	None	None	0	1	0	1	0	1	0	1	0	1	0	1	0	1	0	1	None	0	1	0	1	0	1	0	1	0	1	0	1	0	1	V106I	10	2	0	1	10	2	10	2	10	2	None	None	0	1
DRR030299_S1_L001_001.codfreq.gz	PR,RT,IN	None	None	0	1	0	1	0	1	0	1	0	1	0	1	0	1	0	1	None	0	1	0	1	0	1	0	1	0	1	0	1	0	1	None	0	1	0	1	0	1	0	1	0	1	None	None	0	1
DRR030300_S1_L001_001.codfreq.gz	PR,RT,IN	None	None	0	1	0	1	0	1	0	1	0	1	0	1	0	1	0	1	M184MIV	15	3	-10	1	-10	1	10	2	60	5	60	5	-10	1	None	0	1	0	1	0	1	0	1	0	1	N155NH	None	10	2
DRR030301_S1_L001_001.codfreq.gz	PR,RT,IN	None	None	0	1	0	1	0	1	0	1	0	1	0	1	0	1	0	1	None	0	1	0	1	0	1	0	1	0	1	0	1	0	1	None	0	1	0	1	0	1	0	1	0	1	None	None	0	1
DRR030302_S1_L001_001.codfreq.gz	PR,RT,IN	None	None	0	1	0	1	0	1	0	1	0	1	0	1	0	1	0	1	None	0	1	0	1	0	1	0	1	0	1	0	1	0	1	V106VI	10	2	0	1	10	2	10	2	10	2	None	None	0	1
DRR030303_S1_L001_001.codfreq.gz	PR,RT,IN	None	None	0	1	0	1	0	1	0	1	0	1	0	1	0	1	0	1	None	0	1	0	1	0	1	0	1	0	1	0	1	0	1	V106VI	10	2	0	1	10	2	10	2	10	2	None	None	0	1
DRR030304_S1_L001_001.codfreq.gz	PR,RT,IN	None	None	0	1	0	1	0	1	0	1	0	1	0	1	0	1	0	1	None	0	1	0	1	0	1	0	1	0	1	0	1	0	1	V106VI	10	2	0	1	10	2	10	2	10	2	None	None	0	1
DRR030305_S1_L001_001.codfreq.gz	PR,RT,IN	M46L	None	10	2	0	1	10	2	10	2	10	2	20	3	10	2	10	2	A62AV,K65R,M184V	65	5	-20	1	55	4	75	5	95	5	95	5	55	4	None	0	1	0	1	0	1	0	1	0	1	E138EK,Y143AC	T97A,D232N	15	3
DRR030306_S1_L001_001.codfreq.gz	PR,RT,IN	M46L	None	10	2	0	1	10	2	10	2	10	2	20	3	10	2	10	2	A62AV,K65R,M184V	65	5	-20	1	55	4	75	5	95	5	95	5	55	4	None	0	1	0	1	0	1	0	1	0	1	E138EK,Y143AC	T97A,D232N	15	3
DRR030307_S1_L001_001.codfreq.gz	PR,RT,IN	None	None	0	1	0	1	0	1	0	1	0	1	0	1	0	1	0	1	D67N,T69D,M184MV,K219E	25	3	15	3	25	3	50	4	60	5	60	5	0	1	L100LV,G190Q	40	4	90	5	55	4	90	5	60	5	N155H	None	10	2
DRR030308_S1_L001_001.codfreq.gz	PR,RT,IN	None	None	0	1	0	1	0	1	0	1	0	1	0	1	0	1	0	1	D67N,T69DG,K219E	20	3	30	4	35	4	40	4	0	1	0	1	15	3	L100LV,E138EG,G190Q	40	4	100	5	65	5	100	5	75	5	N155H	T97A	10	2
DRR030309_S1_L001_001.codfreq.gz	PR,RT,IN	None	None	0	1	0	1	0	1	0	1	0	1	0	1	0	1	0	1	D67N,T69DG,K219E	20	3	30	4	35	4	40	4	0	1	0	1	15	3	L100V,G190Q	40	4	90	5	55	4	90	5	60	5	N155H	T97A	10	2
DRR030310_S1_L001_001.codfreq.gz	PR,RT,IN	None	None	0	1	0	1	0	1	0	1	0	1	0	1	0	1	0	1	None	0	1	0	1	0	1	0	1	0	1	0	1	0	1	None	0	1	0	1	0	1	0	1	0	1	None	D232N	0	1
DRR030311_S1_L001_001.codfreq.gz	PR,RT,IN	None	None	0	1	0	1	0	1	0	1	0	1	0	1	0	1	0	1	None	0	1	0	1	0	1	0	1	0	1	0	1	0	1	None	0	1	0	1	0	1	0	1	0	1	None	D232N	0	1
DRR030312_S1_L001_001.codfreq.gz	PR,RT,IN	None	None	0	1	0	1	0	1	0	1	0	1	0	1	0	1	0	1	None	0	1	0	1	0	1	0	1	0	1	0	1	0	1	None	0	1	0	1	0	1	0	1	0	1	None	D232N	0	1
DRR030313_S1_L001_001.codfreq.gz	PR,RT,IN	None	None	0	1	0	1	0	1	0	1	0	1	0	1	0	1	0	1	None	0	1	0	1	0	1	0	1	0	1	0	1	0	1	None	0	1	0	1	0	1	0	1	0	1	None	D232N	0	1
DRR030314_S1_L001_001.codfreq.gz	PR,RT,IN	None	None	0	1	0	1	0	1	0	1	0	1	0	1	0	1	0	1	None	0	1	0	1	0	1	0	1	0	1	0	1	0	1	None	0	1	0	1	0	1	0	1	0	1	None	D232N	0	1
DRR030315_S1_L001_001.codfreq.gz	PR,RT,IN	None	None	0	1	0	1	0	1	0	1	0	1	0	1	0	1	0	1	M184MV	15	3	-10	1	-10	1	10	2	60	5	60	5	-10	1	K103KN	0	1	60	5	0	1	60	5	0	1	Q148QH	D232N	25	3
DRR030316_S1_L001_001.codfreq.gz	PR,RT,IN	None	None	0	1	0	1	0	1	0	1	0	1	0	1	0	1	0	1	M184MV	15	3	-10	1	-10	1	10	2	60	5	60	5	-10	1	K103KN	0	1	60	5	0	1	60	5	0	1	Q148QH	D232N	25	3
DRR030317_S1_L001_001.codfreq.gz	PR,RT,IN	None	None	0	1	0	1	0	1	0	1	0	1	0	1	0	1	0	1	None	0	1	0	1	0	1	0	1	0	1	0	1	0	1	None	0	1	0	1	0	1	0	1	0	1	None	None	0	1
Sequence Name	Genes	PI Major	PI Accessory	ATV/r Score	ATV/r Level	DRV/r Score	DRV/r Level	FPV/r Score	FPV/r Level	IDV/r Score	IDV/r Level	LPV/r Score	LPV/r Level	NFV Score	NFV Level	SQV/r Score	SQV/r Level	TPV/r Score	TPV/r Level	NRTI	ABC Score	ABC Level	AZT Score	AZT Level	D4T Score	D4T Level	DDI Score	DDI Level	FTC Score	FTC Level	3TC Score	3TC Level	TDF Score	TDF Level	NNRTI	DOR Score	DOR Level	EFV Score	EFV Level	ETR Score	ETR Level	NVP Score	NVP Level	RPV Score	RPV Level	INSTI Major	INSTI Accessory	BIC Score	BIC Level
DRR030218_S1_L001_001.codfreq.gz	PR,RT,IN	M46IL,I84IV,L90M	G73S	130	5	15	3	125	5	140	5	65	5	190	5	150	5	45	4	M41L,D67DN,T69TD,M184V,T215Y	55	4	75	5	85	5	85	5	70	5	70	5	25	3	None	0	1	0	1	0	1	0	1	0	1	None	None	0	1
DRR030219_S1_L001_001.codfreq.gz	PR,RT,IN	M46I,I84V,L90M	G73S	130	5	15	3	125	5	140	5	65	5	190	5	150	5	40	4	M41L,D67DN,T69TD,M184MV,L210LW,T215Y	85	5	110	5	120	5	115	5	80	5	80	5	55	4	None	0	1	0	1	0	1	0	1	0	1	None	None	0	1
DRR030220_S1_L001_001.codfreq.gz	PR,RT,IN	M46I,I84V,L90M	G73S	130	5	15	3	125	5	140	5	65	5	190	5	150	5	40	4	M41L,A62AV,V75VT,M184V,T215Y	50	4	60	5	120	5	80	5	70	5	70	5	20	3	None	0	1	0	1	0	1	0	1	0	1	None	None	0	1
DRR030221_S1_L001_001.codfreq.gz	PR,RT,IN	M46I,I84V,L90M	G73S	130	5	15	3	125	5	140	5	65	5	190	5	150	5	40	4	M41L,D67N,T69D,L210W,T215Y	70	5	120	5	130	5	105	5	20	3	20	3	65	5	K103KN	0	1	60	5	0	1	60	5	0	1	None	None	0	1
DRR030222_S1_L001_001.codfreq.gz	PR,RT,IN	M46I,I84V,L90M	K20KT,G73S	135	5	15	3	130	5	145	5	65	5	205	5	155	5	40	4	M41L,D67N,T69D,L210W,T215Y	70	5	120	5	130	5	105	5	20	3	20	3	65	5	L100LI,K101KE,K103N,V108VI,N348NI	55	4	145	5	45	4	180	5	105	5	None	None	0	1
DRR030223_S1_L001_001.codfreq.gz	PR,RT,IN	M46I,I84V,L90M	G73GS	130	5	15	3	125	5	140	5	65	5	190	5	150	5	40	4	M41L,D67N,T69D,L74LV,L210W,T215Y	100	5	120	5	130	5	165	5	20	3	20	3	65	5	L100LI,K101KP,K103N	40	4	180	5	90	5	180	5	120	5	None	None	0	1
DRR030224_S1_L001_001.codfreq.gz	PR,RT,IN	M46I,I84V,L90M	G73GS	130	5	15	3	125	5	140	5	65	5	190	5	150	5	40	4	M41L,D67N,T69D,L74V,L210W,T215Y	100	5	120	5	130	5	165	5	20	3	20	3	65	5	L100LI,K103KN,Y181YC,G190GS	75	5	210	5	80	5	240	5	130	5	None	None	0	1
DRR030225_S1_L001_001.codfreq.gz	PR,RT,IN	M46I,I84V,L90M	G73S,T74TP	140	5	20	3	135	5	150	5	70	5	210	5	160	5	65	5	M41L,A62AV,V75VT,M184V,T215Y	50	4	60	5	120	5	80	5	70	5	70	5	20	3	None	0	1	0	1	0	1	0	1	0	1	None	None	0	1
DRR030226_S1_L001_001.codfreq.gz	PR,RT,IN	M46I,I54V,V82T,I84V	L24I	145	5	15	3	125	5	150	5	115	5	170	5	130	5	95	5	M41L,L74V,T215F	60	5	65	5	65	5	95	5	5	1	5	1	25	3	L100I,K103N,H221HY	40	4	130	5	40	4	135	5	75	5	None	None	0	1
DRR030227_S1_L001_001.codfreq.gz	PR,RT,IN	V32I,M46I,I47V,V82A,L90M	None	110	5	30	4	145	5	135	5	105	5	190	5	95	5	40	4	M41L,E44EA,D67N,M184V,L210W,T215Y	90	5	115	5	115	5	90	5	80	5	80	5	60	5	None	0	1	0	1	0	1	0	1	0	1	None	None	0	1
DRR030228_S1_L001_001.codfreq.gz	PR,RT,IN	M46I,I84V,L90M	G73S,T74P	140	5	20	3	135	5	150	5	70	5	210	5	160	5	65	5	M41L,A62V,L74LV,V75T,M184MV,T215Y	95	5	60	5	120	5	140	5	70	5	70	5	20	3	K103KN,V106VA,Y181YC,G190GA,F227FL	145	5	210	5	50	4	270	5	70	5	None	None	0	1
DRR030229_S1_L001_001.codfreq.gz	PR,RT,IN	M46I,L76LV,I84V,L90M	G73GS	130	5	35	4	195	5	180	5	105	5	210	5	150	5	35	4	M41L,D67N,T69D,L74LV,M184V,L210W,T215Y	130	5	110	5	120	5	175	5	80	5	80	5	55	4	None	0	1	0	1	0	1	0	1	0	1	None	None	0	1
DRR030230_S1_L001_001.codfreq.gz	PR,RT,IN	M46I,I54IL,L76V,I84V,L90M	L33LF	140	5	70	5	265	5	190	5	140	5	235	5	155	5	35	4	M41L,D67N,T69D,M184V,L210W,T215Y	85	5	110	5	120	5	115	5	80	5	80	5	55	4	None	0	1	0	1	0	1	0	1	0	1	None	None	0	1
DRR030231_S1_L001_001.codfreq.gz	PR,RT,IN	M46I,I84IV,L90M	G73GS,T74P	140	5	20	3	135	5	150	5	70	5	210	5	160	5	65	5	M41L,A62V,L74LV,V75T,Q151QM,T215Y	125	5	130	5	190	5	190	5	25	3	25	3	45	4	K103N,Y181YC,F227FL	75	5	105	5	30	4	150	5	45	4	None	None	0	1
DRR030232_S1_L001_001.codfreq.gz	PR,RT,IN	M46IV,I54V,V82T,I84V	K20KT,L24I	150	5	15	3	130	5	155	5	115	5	185	5	135	5	95	5	M41L,T69ins,L74V,T215F	120	5	125	5	125	5	155	5	35	4	35	4	85	5	L100I,K103N	30	4	120	5	30	4	120	5	60	5	None	None	0	1
DRR030233_S1_L001_001.codfreq.gz	PR,RT,IN	M46I,I54IL,L76V,I84V,L90M	L10FI,L33F	140	5	75	5	280	5	200	5	145	5	250	5	155	5	35	4	M41L,D67N,T69D,M184V,L210W,T215Y	85	5	110	5	120	5	115	5	80	5	80	5	55	4	None	0	1	0	1	0	1	0	1	0	1	None	None	0	1
DRR030234_S1_L001_001.codfreq.gz	PR,RT,IN	V32I,M46I,I47V,V82A,L90M	None	110	5	30	4	145	5	135	5	105	5	190	5	95	5	40	4	M41L,E44AD,D67N,L210W,T215Y	75	5	125	5	125	5	80	5	20	3	20	3	70	5	V106VI	10	2	0	1	10	2	10	2	10	2	None	None	0	1
DRR030235_S1_L001_001.codfreq.gz	PR,RT,IN	L76V	L89V	0	1	25	3	70	5	35	4	30	4	20	3	0	1	-5	1	M41L,D67N,V75M,L210W,T215Y,K219N	80	5	145	5	165	5	100	5	20	3	20	3	75	5	None	0	1	0	1	0	1	0	1	0	1	T66TI	None	5	1
DRR030236_S1_L001_001.codfreq.gz	PR,RT,IN	M46I,I54ILV,L76V,I84V,L90M	L10FI,L33F	140	5	75	5	280	5	205	5	145	5	250	5	155	5	65	5	M41L,D67N,T69D,M184V,L210W,T215Y	85	5	110	5	120	5	115	5	80	5	80	5	55	4	None	0	1	0	1	0	1	0	1	0	1	None	None	0	1
DRR030237_S1_L001_001.codfreq.gz	PR,RT,IN	M46IV,I54V,V82T,I84V	K20T,L24I	150	5	15	3	130	5	155	5	115	5	185	5	135	5	95	5	M41L,T69ins,L74V,T215F	120	5	125	5	125	5	155	5	35	4	35	4	85	5	L100I,K103N	30	4	120	5	30	4	120	5	60	5	None	None	0	1
DRR030238_S1_L001_001.codfreq.gz	PR,RT,IN	None	None	0	1	0	1	0	1	0	1	0	1	0	1	0	1	0	1	None	0	1	0	1	0	1	0	1	0	1	0	1	0	1	None	0	1	0	1	0	1	0	1	0	1	None	None	0	1
DRR030239_S1_L001_001.codfreq.gz	PR,RT,IN	None	None	0	1	0	1	0	1	0	1	0	1	0	1	0	1	0	1	M184V	15	3	-10	1	-10	1	10	2	60	5	60	5	-10	1	None	0	1	0	1	0	1	0	1	0	1	None	None	0	1
DRR030240_S1_L001_001.codfreq.gz	PR,RT,IN	None	None	0	1	0	1	0	1	0	1	0	1	0	1	0	1	0	1	T215Y	10	2	40	4	40	4	15	3	0	1	0	1	10	2	K103N,V179T,Y188HL	60	5	120	5	10	2	120	5	60	5	None	None	0	1
DRR030241_S1_L001_001.codfreq.gz	PR,RT,IN	M46I,I84V,L90M	T74TP	120	5	20	3	115	5	125	5	65	5	185	5	135	5	65	5	A62V,T69del,V75T,Q151M,M184V,T215Y	105	5	105	5	195	5	150	5	95	5	95	5	45	4	K103N,Y181C	15	3	90	5	30	4	120	5	45	4	None	None	0	1
DRR030242_S1_L001_001.codfreq.gz	PR,RT,IN	M46I,I54V,V82T,I84V	L10FI,K20IT,L24I	150	5	20	3	145	5	165	5	120	5	200	5	135	5	95	5	M41L,T69T_,L74V,M184V,T215FV	150	5	115	5	115	5	165	5	95	5	95	5	75	5	L100I,K103N	30	4	120	5	30	4	120	5	60	5	None	None	0	1
DRR030243_S1_L001_001.codfreq.gz	PR,RT,IN	G48GV,L90M	F53FL	75	5	0	1	30	4	50	4	25	3	110	5	130	5	0	1	D67N,K70R,L74LI,M184V,T215F,K219Q	125	5	105	5	90	5	125	5	70	5	70	5	40	4	None	0	1	0	1	0	1	0	1	0	1	None	None	0	1
DRR030244_S1_L001_001.codfreq.gz	PR,RT,IN	None	None	0	1	0	1	0	1	0	1	0	1	0	1	0	1	0	1	M41ML,D67N,K70R_,L74V,T215F,K219Q	100	5	145	5	130	5	140	5	20	3	20	3	65	5	K103N,V108I,H221Y,F227L	80	5	95	5	10	2	120	5	15	3	None	None	0	1
DRR030245_S1_L001_001.codfreq.gz	PR,RT,IN	M46I,I54M,I84V,L90M	K20T,L33F	145	5	50	4	200	5	160	5	100	5	230	5	160	5	70	5	A62V,T69del,V75T,Q151M,T215Y	90	5	105	5	195	5	140	5	35	4	35	4	45	4	K103N,V179VF,Y181C	25	3	100	5	60	5	135	5	75	5	None	None	0	1
DRR030246_S1_L001_001.codfreq.gz	PR,RT,IN	V32I,M46I,I47V,I54M,V82A,L90M	None	155	5	60	5	235	5	180	5	150	5	240	5	130	5	60	5	M41L,E44D,D67N,M184V,L210W,T215Y	90	5	115	5	115	5	90	5	80	5	80	5	60	5	A98G,K101KE,K103KN,V108VI,Y181C,G190GA	80	5	185	5	90	5	265	5	135	5	None	None	0	1
DRR030247_S1_L001_001.codfreq.gz	PR,RT,IN	None	None	0	1	0	1	0	1	0	1	0	1	0	1	0	1	0	1	None	0	1	0	1	0	1	0	1	0	1	0	1	0	1	None	0	1	0	1	0	1	0	1	0	1	None	None	0	1
DRR030248_S1_L001_001.codfreq.gz	PR,RT,IN	None	None	0	1	0	1	0	1	0	1	0	1	0	1	0	1	0	1	None	0	1	0	1	0	1	0	1	0	1	0	1	0	1	None	0	1	0	1	0	1	0	1	0	1	None	None	0	1
DRR030249_S1_L001_001.codfreq.gz	PR,RT,IN	D30N,M46L	K20T,N88D	25	3	0	1	15	3	15	3	10	2	155	5	25	3	10	2	M41L,D67N,T69D,L210W,T215Y	70	5	120	5	130	5	105	5	20	3	20	3	65	5	None	0	1	0	1	0	1	0	1	0	1	Y143R	T97A,G163R	10	2
DRR030250_S1_L001_001.codfreq.gz	PR,RT,IN	None	None	0	1	0	1	0	1	0	1	0	1	0	1	0	1	0	1	None	0	1	0	1	0	1	0	1	0	1	0	1	0	1	None	0	1	0	1	0	1	0	1	0	1	None	None	0	1
DRR030251_S1_L001_001.codfreq.gz	PR,RT,IN	None	None	0	1	0	1	0	1	0	1	0	1	0	1	0	1	0	1	None	0	1	0	1	0	1	0	1	0	1	0	1	0	1	None	0	1	0	1	0	1	0	1	0	1	None	None	0	1
DRR030252_S1_L001_001.codfreq.gz	PR,RT,IN	None	None	0	1	0	1	0	1	0	1	0	1	0	1	0	1	0	1	None	0	1	0	1	0	1	0	1	0	1	0	1	0	1	V179VE	0	1	10	2	10	2	10	2	10	2	None	None	0	1
DRR030253_S1_L001_001.codfreq.gz	PR,RT,IN	None	None	0	1	0	1	0	1	0	1	0	1	0	1	0	1	0	1	None	0	1	0	1	0	1	0	1	0	1	0	1	0	1	None	0	1	0	1	0	1	0	1	0	1	None	None	0	1
DRR030254_S1_L001_001.codfreq.gz	PR,RT,IN	None	None	0	1	0	1	0	1	0	1	0	1	0	1	0	1	0	1	None	0	1	0	1	0	1	0	1	0	1	0	1	0	1	None	0	1	0	1	0	1	0	1	0	1	None	None	0	1
DRR030255_S1_L001_001.codfreq.gz	PR,RT,IN	None	None	0	1	0	1	0	1	0	1	0	1	0	1	0	1	0	1	None	0	1	0	1	0	1	0	1	0	1	0	1	0	1	None	0	1	0	1	0	1	0	1	0	1	None	None	0	1
DRR030256_S1_L001_001.codfreq.gz	PR,RT,IN	None	None	0	1	0	1	0	1	0	1	0	1	0	1	0	1	0	1	None	0	1	0	1	0	1	0	1	0	1	0	1	0	1	E138A	0	1	0	1	10	2	0	1	15	3	None	None	0	1
DRR030257_S1_L001_001.codfreq.gz	PR,RT,IN	None	None	0	1	0	1	0	1	0	1	0	1	0	1	0	1	0	1	None	0	1	0	1	0	1	0	1	0	1	0	1	0	1	None	0	1	0	1	0	1	0	1	0	1	None	G163R	0	1
DRR030258_S1_L001_001.codfreq.gz	PR,RT,IN	None	None	0	1	0	1	0	1	0	1	0	1	0	1	0	1	0	1	None	0	1	0	1	0	1	0	1	0	1	0	1	0	1	V179DE	0	1	10	2	10	2	10	2	10	2	None	None	0	1
DRR030259_S1_L001_001.codfreq.gz	PR,RT,IN	None	None	0	1	0	1	0	1	0	1	0	1	0	1	0	1	0	1	None	0	1	0	1	0	1	0	1	0	1	0	1	0	1	None	0	1	0	1	0	1	0	1	0	1	None	None	0	1
DRR030260_S1_L001_001.codfreq.gz	PR,RT,IN	None	None	0	1	0	1	0	1	0	1	0	1	0	1	0	1	0	1	None	0	1	0	1	0	1	0	1	0	1	0	1	0	1	None	0	1	0	1	0	1	0	1	0	1	None	None	0	1
DRR030261_S1_L001_001.codfreq.gz	PR,RT,IN	M46I,L76V	None	10	2	20	3	80	5	50	4	50	4	50	4	10	2	0	1	M184V	15	3	-10	1	-10	1	10	2	60	5	60	5	-10	1	None	0	1	0	1	0	1	0	1	0	1	N155H	None	10	2
DRR030262_S1_L001_001.codfreq.gz	PR,RT,IN	M46I,I54V,V82A	L10F,L24I,L33F,Q58QE	75	5	10	2	90	5	105	5	95	5	145	5	75	5	45	4	L74V,M184V	60	5	-10	1	-10	1	70	5	60	5	60	5	-10	1	None	0	1	0	1	0	1	0	1	0	1	None	None	0	1
DRR030263_S1_L001_001.codfreq.gz	PR,RT,IN	None	None	0	1	0	1	0	1	0	1	0	1	0	1	0	1	0	1	None	0	1	0	1	0	1	0	1	0	1	0	1	0	1	None	0	1	0	1	0	1	0	1	0	1	None	None	0	1
DRR030264_S1_L001_001.codfreq.gz	PR,RT,IN	None	None	0	1	0	1	0	1	0	1	0	1	0	1	0	1	0	1	M184MIV	15	3	-10	1	-10	1	10	2	60	5	60	5	-10	1	None	0	1	0	1	0	1	0	1	0	1	None	None	0	1
DRR030265_S1_L001_001.codfreq.gz	PR,RT,IN	None	None	0	1	0	1	0	1	0	1	0	1	0	1	0	1	0	1	M184I	15	3	-10	1	-10	1	10	2	60	5	60	5	-10	1	None	0	1	0	1	0	1	0	1	0	1	G140S,Q148H	None	45	4
DRR030266_S1_L001_001.codfreq.gz	PR,RT,IN	None	None	0	1	0	1	0	1	0	1	0	1	0	1	0	1	0	1	M184IV	15	3	-10	1	-10	1	10	2	60	5	60	5	-10	1	None	0	1	0	1	0	1	0	1	0	1	G140S,Q148H	None	45	4
DRR030267_S1_L001_001.codfreq.gz	PR,RT,IN	None	None	0	1	0	1	0	1	0	1	0	1	0	1	0	1	0	1	None	0	1	0	1	0	1	0	1	0	1	0	1	0	1	None	0	1	0	1	0	1	0	1	0	1	None	None	0	1
DRR030268_S1_L001_001.codfreq.gz	PR,RT,IN	None	None	0	1	0	1	0	1	0	1	0	1	0	1	0	1	0	1	None	0	1	0	1	0	1	0	1	0	1	0	1	0	1	None	0	1	0	1	0	1	0	1	0	1	None	None	0	1
DRR030269_S1_L001_001.codfreq.gz	PR,RT,IN	None	None	0	1	0	1	0	1	0	1	0	1	0	1	0	1	0	1	None	0	1	0	1	0	1	0	1	0	1	0	1	0	1	None	0	1	0	1	0	1	0	1	0	1	None	None	0	1
DRR030270_S1_L001_001.codfreq.gz	PR,RT,IN	None	None	0	1	0	1	0	1	0	1	0	1	0	1	0	1	0	1	None	0	1	0	1	0	1	0	1	0	1	0	1	0	1	None	0	1	0	1	0	1	0	1	0	1	None	None	0	1
DRR030271_S1_L001_001.codfreq.gz	PR,RT,IN	None	None	0	1	0	1	0	1	0	1	0	1	0	1	0	1	0	1	M184MIV	15	3	-10	1	-10	1	10	2	60	5	60	5	-10	1	None	0	1	0	1	0	1	0	1	0	1	N155NH	None	10	2
DRR030272_S1_L001_001.codfreq.gz	PR,RT,IN	None	None	0	1	0	1	0	1	0	1	0	1	0	1	0	1	0	1	None	0	1	0	1	0	1	0	1	0	1	0	1	0	1	None	0	1	0	1	0	1	0	1	0	1	None	None	0	1
DRR030273_S1_L001_001.codfreq.gz	PR,RT,IN	None	None	0	1	0	1	0	1	0	1	0	1	0	1	0	1	0	1	None	0	1	0	1	0	1	0	1	0	1	0	1	0	1	None	0	1	0	1	0	1	0	1	0	1	None	None	0	1
DRR030274_S1_L001_001.codfreq.gz	PR,RT,IN	None	None	0	1	0	1	0	1	0	1	0	1	0	1	0	1	0	1	None	0	1	0	1	0	1	0	1	0	1	0	1	0	1	None	0	1	0	1	0	1	0	1	0	1	None	None	0	1
DRR030275_S1_L001_001.codfreq.gz	PR,RT,IN	None	None	0	1	0	1	0	1	0	1	0	1	0	1	0	1	0	1	None	0	1	0	1	0	1	0	1	0	1	0	1	0	1	None	0	1	0	1	0	1	0	1	0	1	None	None	0	1
DRR030276_S1_L001_001.codfreq.gz	PR,RT,IN	None	None	0	1	0	1	0	1	0	1	0	1	0	1	0	1	0	1	None	0	1	0	1	0	1	0	1	0	1	0	1	0	1	None	0	1	0	1	0	1	0	1	0	1	None	P142PT	0	1
DRR030277_S1_L001_001.codfreq.gz	PR,RT,IN	None	None	0	1	0	1	0	1	0	1	0	1	0	1	0	1	0	1	None	0	1	0	1	0	1	0	1	0	1	0	1	0	1	None	0	1	0	1	0	1	0	1	0	1	None	None	0	1
DRR030278_S1_L001_001.codfreq.gz	PR,RT,IN	None	None	0	1	0	1	0	1	0	1	0	1	0	1	0	1	0	1	None	0	1	0	1	0	1	0	1	0	1	0	1	0	1	None	0	1	0	1	0	1	0	1	0	1	None	None	0	1
DRR030279_S1_L001_001.codfreq.gz	PR,RT,IN	None	None	0	1	0	1	0	1	0	1	0	1	0	1	0	1	0	1	None	0	1	0	1	0	1	0	1	0	1	0	1	0	1	None	0	1	0	1	0	1	0	1	0	1	None	None	0	1
DRR030280_S1_L001_001.codfreq.gz	PR,RT,IN	None	None	0	1	0	1	0	1	0	1	0	1	0	1	0	1	0	1	None	0	1	0	1	0	1	0	1	0	1	0	1	0	1	None	0	1	0	1	0	1	0	1	0	1	None	None	0	1
DRR030281_S1_L001_001.codfreq.gz	PR,RT,IN	None	None	0	1	0	1	0	1	0	1	0	1	0	1	0	1	0	1	None	0	1	0	1	0	1	0	1	0	1	0	1	0	1	None	0	1	0	1	0	1	0	1	0	1	None	None	0	1
DRR030282_S1_L001_001.codfreq.gz	PR,RT,IN	None	None	0	1	0	1	0	1	0	1	0	1	0	1	0	1	0	1	None	0	1	0	1	0	1	0	1	0	1	0	1	0	1	None	0	1	0	1	0	1	0	1	0	1	None	None	0	1
DRR030283_S1_L001_001.codfreq.gz	PR,RT,IN	None	None	0	1	0	1	0	1	0	1	0	1	0	1	0	1	0	1	None	0	1	0	1	0	1	0	1	0	1	0	1	0	1	None	0	1	0	1	0	1	0	1	0	1	None	None	0	1
DRR030284_S1_L001_001.codfreq.gz	PR,RT,IN	None	None	0	1	0	1	0	1	0	1	0	1	0	1	0	1	0	1	None	0	1	0	1	0	1	0	1	0	1	0	1	0	1	None	0	1	0	1	0	1	0	1	0	1	None	None	0	1
DRR030285_S1_L001_001.codfreq.gz	PR,RT,IN	None	None	0	1	0	1	0	1	0	1	0	1	0	1	0	1	0	1	None	0	1	0	1	0	1	0	1	0	1	0	1	0	1	None	0	1	0	1	0	1	0	1	0	1	None	None	0	1
DRR030286_S1_L001_001.codfreq.gz	PR,RT,IN	None	None	0	1	0	1	0	1	0	1	0	1	0	1	0	1	0	1	None	0	1	0	1	0	1	0	1	0	1	0	1	0	1	None	0	1	0	1	0	1	0	1	0	1	None	None	0	1
DRR030287_S1_L001_001.codfreq.gz	PR,RT,IN	None	None	0	1	0	1	0	1	0	1	0	1	0	1	0	1	0	1	None	0	1	0	1	0	1	0	1	0	1	0	1	0	1	None	0	1	0	1	0	1	0	1	0	1	None	None	0	1
DRR030288_S1_L001_001.codfreq.gz	PR,RT,IN	None	None	0	1	0	1	0	1	0	1	0	1	0	1	0	1	0	1	None	0	1	0	1	0	1	0	1	0	1	0	1	0	1	None	0	1	0	1	0	1	0	1	0	1	None	None	0	1
DRR030289_S1_L001_001.codfreq.gz	PR,RT,IN	None	None	0	1	0	1	0	1	0	1	0	1	0	1	0	1	0	1	None	0	1	0	1	0	1	0	1	0	1	0	1	0	1	None	0	1	0	1	0	1	0	1	0	1	None	None	0	1
DRR030290_S1_L001_001.codfreq.gz	PR,RT,IN	None	None	0	1	0	1	0	1	0	1	0	1	0	1	0	1	0	1	None	0	1	0	1	0	1	0	1	0	1	0	1	0	1	None	0	1	0	1	0	1	0	1	0	1	None	None	0	1
DRR030291_S1_L001_001.codfreq.gz	PR,RT,IN	None	None	0	1	0	1	0	1	0	1	0	1	0	1	0	1	0	1	None	0	1	0	1	0	1	0	1	0	1	0	1	0	1	None	0	1	0	1	0	1	0	1	0	1	None	None	0	1
DRR030292_S1_L001_001.codfreq.gz	PR,RT,IN	None	None	0	1	0	1	0	1	0	1	0	1	0	1	0	1	0	1	None	0	1	0	1	0	1	0	1	0	1	0	1	0	1	None	0	1	0	1	0	1	0	1	0	1	None	None	0	1
DRR030293_S1_L001_001.codfreq.gz	PR,RT,IN	None	None	0	1	0	1	0	1	0	1	0	1	0	1	0	1	0	1	None	0	1	0	1	0	1	0	1	0	1	0	1	0	1	None	0	1	0	1	0	1	0	1	0	1	None	None	0	1
DRR030294_S1_L001_001.codfreq.gz	PR,RT,IN	None	None	0	1	0	1	0	1	0	1	0	1	0	1	0	1	0	1	None	0	1	0	1	0	1	0	1	0	1	0	1	0	1	None	0	1	0	1	0	1	0	1	0	1	None	None	0	1
DRR030295_S1_L001_001.codfreq.gz	PR,RT,IN	None	None	0	1	0	1	0	1	0	1	0	1	0	1	0	1	0	1	None	0	1	0	1	0	1	0	1	0	1	0	1	0	1	None	0	1	0	1	0	1	0	1	0	1	None	None	0	1
DRR030296_S1_L001_001.codfreq.gz	PR,RT,IN	None	None	0	1	0	1	0	1	0	1	0	1	0	1	0	1	0	1	None	0	1	0	1	0	1	0	1	0	1	0	1	0	1	None	0	1	0	1	0	1	0	1	0	1	None	None	0	1
DRR030297_S1_L001_001.codfreq.gz	PR,RT,IN	None	None	0	1	0	1	0	1	0	1	0	1	0	1	0	1	0	1	None	0	1	0	1	0	1	0	1	0	1	0	1	0	1	None	0	1	0	1	0	1	0	1	0	1	None	None	0	1
DRR030298_S1_L001_001.codfreq.gz	PR,RT,IN	None	None	0	1	0	1	0	1	0	1	0	1	0	1	0	1	0	1	None	0	1	0	1	0	1	0	1	0	1	0	1	0	1	V106I	10	2	0	1	10	2	10	2	10	2	None	None	0	1
DRR030299_S1_L001_001.codfreq.gz	PR,RT,IN	None	None	0	1	0	1	0	1	0	1	0	1	0	1	0	1	0	1	None	0	1	0	1	0	1	0	1	0	1	0	1	0	1	None	0	1	0	1	0	1	0	1	0	1	None	None	0	1
DRR030300_S1_L001_001.codfreq.gz	PR,RT,IN	None	None	0	1	0	1	0	1	0	1	0	1	0	1	0	1	0	1	M184MIV	15	3	-10	1	-10	1	10	2	60	5	60	5	-10	1	None	0	1	0	1	0	1	0	1	0	1	N155NH	None	10	2
DRR030301_S1_L001_001.codfreq.gz	PR,RT,IN	None	None	0	1	0	1	0	1	0	1	0	1	0	1	0	1	0	1	None	0	1	0	1	0	1	0	1	0	1	0	1	0	1	None	0	1	0	1	0	1	0	1	0	1	None	None	0	1
DRR030302_S1_L001_001.codfreq.gz	PR,RT,IN	None	None	0	1	0	1	0	1	0	1	0	1	0	1	0	1	0	1	None	0	1	0	1	0	1	0	1	0	1	0	1	0	1	V106VI	10	2	0	1	10	2	10	2	10	2	None	None	0	1
DRR030303_S1_L001_001.codfreq.gz	PR,RT,IN	None	None	0	1	0	1	0	1	0	1	0	1	0	1	0	1	0	1	None	0	1	0	1	0	1	0	1	0	1	0	1	0	1	V106VI	10	2	0	1	10	2	10	2	10	2	None	None	0	1
DRR030304_S1_L001_001.codfreq.gz	PR,RT,IN	None	None	0	1	0	1	0	1	0	1	0	1	0	1	0	1	0	1	None	0	1	0	1	0	1	0	1	0	1	0	1	0	1	V106VI	10	2	0	1	10	2	10	2	10	2	None	None	0	1
DRR030305_S1_L001_001.codfreq.gz	PR,RT,IN	M46L	None	10	2	0	1	10	2	10	2	10	2	20	3	10	2	10	2	A62AV,K65R,M184V	65	5	-20	1	55	4	75	5	95	5	95	5	55	4	None	0	1	0	1	0	1	0	1	0	1	Y143AC	T97A,D232N	5	1
DRR030306_S1_L001_001.codfreq.gz	PR,RT,IN	M46L	None	10	2	0	1	10	2	10	2	10	2	20	3	10	2	10	2	A62AV,K65R,M184V	65	5	-20	1	55	4	75	5	95	5	95	5	55	4	None	0	1	0	1	0	1	0	1	0	1	Y143A	T97A,D232N	5	1
DRR030307_S1_L001_001.codfreq.gz	PR,RT,IN	None	None	0	1	0	1	0	1	0	1	0	1	0	1	0	1	0	1	D67N,T69D,M184MV,K219E	25	3	15	3	25	3	50	4	60	5	60	5	0	1	L100LV,G190Q	40	4	90	5	55	4	90	5	60	5	N155H	None	10	2
DRR030308_S1_L001_001.codfreq.gz	PR,RT,IN	None	None	0	1	0	1	0	1	0	1	0	1	0	1	0	1	0	1	D67N,T69DG,K219E	20	3	30	4	35	4	40	4	0	1	0	1	15	3	L100LV,E138EG,G190Q	40	4	100	5	65	5	100	5	75	5	N155H	T97A	10	2
DRR030309_S1_L001_001.codfreq.gz	PR,RT,IN	None	None	0	1	0	1	0	1	0	1	0	1	0	1	0	1	0	1	D67N,T69DG,K219E	20	3	30	4	35	4	40	4	0	1	0	1	15	3	L100V,G190Q	40	4	90	5	55	4	90	5	60	5	N155H	T97A	10	2
DRR030310_S1_L001_001.codfreq.gz	PR,RT,IN	None	None	0	1	0	1	0	1	0	1	0	1	0	1	0	1	0	1	None	0	1	0	1	0	1	0	1	0	1	0	1	0	1	None	0	1	0	1	0	1	0	1	0	1	None	D232N	0	1
DRR030311_S1_L001_001.codfreq.gz	PR,RT,IN	None	None	0	1	0	1	0	1	0	1	0	1	0	1	0	1	0	1	None	0	1	0	1	0	1	0	1	0	1	0	1	0	1	None	0	1	0	1	0	1	0	1	0	1	None	D232N	0	1
DRR030312_S1_L001_001.codfreq.gz	PR,RT,IN	None	None	0	1	0	1	0	1	0	1	0	1	0	1	0	1	0	1	None	0	1	0	1	0	1	0	1	0	1	0	1	0	1	None	0	1	0	1	0	1	0	1	0	1	None	D232N	0	1
DRR030313_S1_L001_001.codfreq.gz	PR,RT,IN	None	None	0	1	0	1	0	1	0	1	0	1	0	1	0	1	0	1	None	0	1	0	1	0	1	0	1	0	1	0	1	0	1	None	0	1	0	1	0	1	0	1	0	1	None	D232N	0	1
DRR030314_S1_L001_001.codfreq.gz	PR,RT,IN	None	None	0	1	0	1	0	1	0	1	0	1	0	1	0	1	0	1	None	0	1	0	1	0	1	0	1	0	1	0	1	0	1	None	0	1	0	1	0	1	0	1	0	1	None	D232N	0	1
DRR030315_S1_L001_001.codfreq.gz	PR,RT,IN	None	None	0	1	0	1	0	1	0	1	0	1	0	1	0	1	0	1	M184MV	15	3	-10	1	-10	1	10	2	60	5	60	5	-10	1	K103KN	0	1	60	5	0	1	60	5	0	1	Q148QH	D232N	25	3
DRR030316_S1_L001_001.codfreq.gz	PR,RT,IN	None	None	0	1	0	1	0	1	0	1	0	1	0	1	0	1	0	1	M184MV	15	3	-10	1	-10	1	10	2	60	5	60	5	-10	1	K103KN	0	1	60	5	0	1	60	5	0	1	Q148QH	D232N	25	3
DRR030317_S1_L001_001.codfreq.gz	PR,RT,IN	None	None	0	1	0	1	0	1	0	1	0	1	0	1	0	1	0	1	None	0	1	0	1	0	1	0	1	0	1	0	1	0	1	None	0	1	0	1	0	1	0	1	0	1	None	None	0	1
Sequence Name	Genes	PI Major	PI Accessory	ATV/r Score	ATV/r Level	DRV/r Score	DRV/r Level	FPV/r Score	FPV/r Level	IDV/r Score	IDV/r Level	LPV/r Score	LPV/r Level	NFV Score	NFV Level	SQV/r Score	SQV/r Level	TPV/r Score	TPV/r Level	NRTI	ABC Score	ABC Level	AZT Score	AZT Level	D4T Score	D4T Level	DDI Score	DDI Level	FTC Score	FTC Level	3TC Score	3TC Level	TDF Score	TDF Level	NNRTI	DOR Score	DOR Level	EFV Score	EFV Level	ETR Score	ETR Level	NVP Score	NVP Level	RPV Score	RPV Level	INSTI Major	INSTI Accessory	BIC Score	BIC Level
DRR030218_S1_L001_001.codfreq.gz	PR,RT,IN	M46I,I84IV,L90M	G73S	130	5	15	3	125	5	140	5	65	5	190	5	150	5	40	4	M41L,M184V,T215Y	45	4	55	4	55	4	45	4	65	5	65	5	15	3	None	0	1	0	1	0	1	0	1	0	1	None	None	0	1
DRR030219_S1_L001_001.codfreq.gz	PR,RT,IN	M46I,I84V,L90M	G73S	130	5	15	3	125	5	140	5	65	5	190	5	150	5	40	4	M41L,D67DN,T69TD,M184V,L210LW,T215Y	85	5	110	5	120	5	115	5	80	5	80	5	55	4	None	0	1	0	1	0	1	0	1	0	1	None	None	0	1
DRR030220_S1_L001_001.codfreq.gz	PR,RT,IN	M46I,I84V,L90M	G73S	130	5	15	3	125	5	140	5	65	5	190	5	150	5	40	4	M41L,A62AV,V75VT,M184V,T215Y	50	4	60	5	120	5	80	5	70	5	70	5	20	3	None	0	1	0	1	0	1	0	1	0	1	None	None	0	1
DRR030221_S1_L001_001.codfreq.gz	PR,RT,IN	M46I,I84V,L90M	G73S	130	5	15	3	125	5	140	5	65	5	190	5	150	5	40	4	M41L,D67N,T69D,L210W,T215Y	70	5	120	5	130	5	105	5	20	3	20	3	65	5	None	0	1	0	1	0	1	0	1	0	1	None	None	0	1
DRR030222_S1_L001_001.codfreq.gz	PR,RT,IN	M46I,I84V,L90M	K20KT,G73S	135	5	15	3	130	5	145	5	65	5	205	5	155	5	40	4	M41L,D67N,T69D,L210W,T215Y	70	5	120	5	130	5	105	5	20	3	20	3	65	5	L100LI,K101KE,K103N	45	4	135	5	45	4	150	5	105	5	None	None	0	1
DRR030223_S1_L001_001.codfreq.gz	PR,RT,IN	M46I,I84V,L90M	G73GS	130	5	15	3	125	5	140	5	65	5	190	5	150	5	40	4	M41L,D67N,T69D,L74LV,L210W,T215Y	100	5	120	5	130	5	165	5	20	3	20	3	65	5	L100I,K103N	30	4	120	5	30	4	120	5	60	5	None	None	0	1
DRR030224_S1_L001_001.codfreq.gz	PR,RT,IN	M46I,I84V,L90M	None	110	5	15	3	105	5	115	5	60	5	165	5	125	5	40	4	M41L,D67N,T69D,L74V,L210W,T215Y	100	5	120	5	130	5	165	5	20	3	20	3	65	5	L100LI,K103KN,Y181YC,G190GS	75	5	210	5	80	5	240	5	130	5	None	None	0	1
DRR030225_S1_L001_001.codfreq.gz	PR,RT,IN	M46I,I84V,L90M	G73S,T74P	140	5	20	3	135	5	150	5	70	5	210	5	160	5	65	5	M41L,A62AV,V75VT,M184V,T215Y	50	4	60	5	120	5	80	5	70	5	70	5	20	3	None	0	1	0	1	0	1	0	1	0	1	None	None	0	1
DRR030226_S1_L001_001.codfreq.gz	PR,RT,IN	M46I,I54V,V82T,I84V	L24I	145	5	15	3	125	5	150	5	115	5	170	5	130	5	95	5	M41L,L74V,T215F	60	5	65	5	65	5	95	5	5	1	5	1	25	3	L100I,K103N,H221HY	40	4	130	5	40	4	135	5	75	5	None	None	0	1
DRR030227_S1_L001_001.codfreq.gz	PR,RT,IN	V32I,M46I,I47V,V82A,L90M	None	110	5	30	4	145	5	135	5	105	5	190	5	95	5	40	4	M41L,E44EA,D67N,M184V,L210W,T215Y	90	5	115	5	115	5	90	5	80	5	80	5	60	5	None	0	1	0	1	0	1	0	1	0	1	None	None	0	1
DRR030228_S1_L001_001.codfreq.gz	PR,RT,IN	M46I,I84V,L90M	G73S,T74P	140	5	20	3	135	5	150	5	70	5	210	5	160	5	65	5	M41L,A62V,L74LV,V75T,M184MV,T215Y	95	5	60	5	120	5	140	5	70	5	70	5	20	3	K103KN,V106VA,Y181YC	75	5	135	5	30	4	180	5	45	4	None	None	0	1
DRR030229_S1_L001_001.codfreq.gz	PR,RT,IN	M46I,L76LV,I84V,L90M	G73GS	130	5	35	4	195	5	180	5	105	5	210	5	150	5	35	4	M41L,D67N,T69D,L74LV,M184V,L210W,T215Y	130	5	110	5	120	5	175	5	80	5	80	5	55	4	None	0	1	0	1	0	1	0	1	0	1	None	None	0	1
DRR030230_S1_L001_001.codfreq.gz	PR,RT,IN	M46I,L76V,I84V,L90M	L33LF	115	5	40	4	185	5	160	5	105	5	195	5	130	5	45	4	M41L,D67N,T69D,M184V,L210W,T215Y	85	5	110	5	120	5	115	5	80	5	80	5	55	4	None	0	1	0	1	0	1	0	1	0	1	None	None	0	1
DRR030231_S1_L001_001.codfreq.gz	PR,RT,IN	M46I,I84V,L90M	G73GS,T74P	140	5	20	3	135	5	150	5	70	5	210	5	160	5	65	5	M41L,A62V,L74LV,V75T,Q151QM,T215Y	125	5	130	5	190	5	190	5	25	3	25	3	45	4	K103N,Y181C	15	3	90	5	30	4	120	5	45	4	None	None	0	1
DRR030232_S1_L001_001.codfreq.gz	PR,RT,IN	M46IV,I54V,V82T,I84V	K20KT,L24I	150	5	15	3	130	5	155	5	115	5	185	5	135	5	95	5	M41L,T69ins,L74V,T215F	120	5	125	5	125	5	155	5	35	4	35	4	85	5	L100I,K103N	30	4	120	5	30	4	120	5	60	5	None	None	0	1
DRR030233_S1_L001_001.codfreq.gz	PR,RT,IN	M46I,I54IL,L76V,I84V,L90M	L33F	140	5	70	5	265	5	190	5	140	5	235	5	155	5	35	4	M41L,D67N,T69D,M184V,L210W,T215Y	85	5	110	5	120	5	115	5	80	5	80	5	55	4	None	0	1	0	1	0	1	0	1	0	1	None	None	0	1
DRR030234_S1_L001_001.codfreq.gz	PR,RT,IN	V32I,M46I,I47V,V82A,L90M	None	110	5	30	4	145	5	135	5	105	5	190	5	95	5	40	4	M41L,E44D,D67N,L210W,T215Y	75	5	125	5	125	5	80	5	20	3	20	3	70	5	None	0	1	0	1	0	1	0	1	0	1	None	None	0	1
DRR030235_S1_L001_001.codfreq.gz	PR,RT,IN	L76V	L89V	0	1	25	3	70	5	35	4	30	4	20	3	0	1	-5	1	M41L,D67N,V75M,L210W,T215Y,K219N	80	5	145	5	165	5	100	5	20	3	20	3	75	5	None	0	1	0	1	0	1	0	1	0	1	T66TI	None	5	1
DRR030236_S1_L001_001.codfreq.gz	PR,RT,IN	M46I,I54IV,L76V,I84V,L90M	L10FI,L33F	140	5	45	4	220	5	195	5	130	5	240	5	155	5	65	5	M41L,D67N,T69D,M184V,L210W,T215Y	85	5	110	5	120	5	115	5	80	5	80	5	55	4	None	0	1	0	1	0	1	0	1	0	1	None	None	0	1
DRR030237_S1_L001_001.codfreq.gz	PR,RT,IN	M46IV,I54V,V82T,I84V	K20T,L24I	150	5	15	3	130	5	155	5	115	5	185	5	135	5	95	5	M41L,T69ins,L74V,T215F	120	5	125	5	125	5	155	5	35	4	35	4	85	5	L100I,K103N	30	4	120	5	30	4	120	5	60	5	None	None	0	1
DRR030238_S1_L001_001.codfreq.gz	PR,RT,IN	None	None	0	1	0	1	0	1	0	1	0	1	0	1	0	1	0	1	None	0	1	0	1	0	1	0	1	0	1	0	1	0	1	None	0	1	0	1	0	1	0	1	0	1	None	None	0	1
DRR030239_S1_L001_001.codfreq.gz	PR,RT,IN	None	None	0	1	0	1	0	1	0	1	0	1	0	1	0	1	0	1	M184V	15	3	-10	1	-10	1	10	2	60	5	60	5	-10	1	None	0	1	0	1	0	1	0	1	0	1	None	None	0	1
DRR030240_S1_L001_001.codfreq.gz	PR,RT,IN	None	None	0	1	0	1	0	1	0	1	0	1	0	1	0	1	0	1	T215Y	10	2	40	4	40	4	15	3	0	1	0	1	10	2	K103N,V179T,Y188HL	60	5	120	5	10	2	120	5	60	5	None	None	0	1
DRR030241_S1_L001_001.codfreq.gz	PR,RT,IN	M46I,I84V,L90M	T74P	120	5	20	3	115	5	125	5	65	5	185	5	135	5	65	5	A62V,T69del,V75T,Q151M,M184V,T215Y	105	5	105	5	195	5	150	5	95	5	95	5	45	4	K103N,Y181C	15	3	90	5	30	4	120	5	45	4	None	None	0	1
DRR030242_S1_L001_001.codfreq.gz	PR,RT,IN	M46I,I54V,V82T,I84V	L10FI,L24I	145	5	20	3	140	5	160	5	120	5	185	5	130	5	95	5	M41L,T69ins,L74V,M184V,T215FV	150	5	115	5	115	5	165	5	95	5	95	5	75	5	L100I,K103N	30	4	120	5	30	4	120	5	60	5	None	None	0	1
DRR030243_S1_L001_001.codfreq.gz	PR,RT,IN	G48GV,L90M	F53FL	75	5	0	1	30	4	50	4	25	3	110	5	130	5	0	1	D67N,K70R,L74I,M184V,T215F,K219Q	125	5	105	5	90	5	125	5	70	5	70	5	40	4	None	0	1	0	1	0	1	0	1	0	1	None	None	0	1
DRR030244_S1_L001_001.codfreq.gz	PR,RT,IN	None	None	0	1	0	1	0	1	0	1	0	1	0	1	0	1	0	1	M41ML,D67N,K70R,L74V,T215F,K219Q	100	5	145	5	130	5	140	5	20	3	20	3	65	5	K103N,V108I,H221Y,F227L	80	5	95	5	10	2	120	5	15	3	None	None	0	1
DRR030245_S1_L001_001.codfreq.gz	PR,RT,IN	M46I,I54M,I84V,L90M	K20T,L33F	145	5	45	4	195	5	155	5	95	5	225	5	160	5	70	5	A62V,T69del,V75T,Q151M,T215Y	90	5	105	5	195	5	140	5	35	4	35	4	45	4	K103N,V179VF,Y181C	25	3	100	5	60	5	135	5	75	5	None	None	0	1
DRR030246_S1_L001_001.codfreq.gz	PR,RT,IN	V32I,M46I,I47V,I54M,V82A,L90M	None	155	5	60	5	235	5	180	5	150	5	240	5	130	5	60	5	M41L,E44D,D67N,M184V,L210W,T215Y	90	5	115	5	115	5	90	5	80	5	80	5	60	5	A98G,K103KN,V108VI,Y181C	50	4	120	5	45	4	170	5	65	5	None	None	0	1
DRR030247_S1_L001_001.codfreq.gz	PR,RT,IN	None	None	0	1	0	1	0	1	0	1	0	1	0	1	0	1	0	1	None	0	1	0	1	0	1	0	1	0	1	0	1	0	1	None	0	1	0	1	0	1	0	1	0	1	None	None	0	1
DRR030248_S1_L001_001.codfreq.gz	PR,RT,IN	None	None	0	1	0	1	0	1	0	1	0	1	0	1	0	1	0	1	None	0	1	0	1	0	1	0	1	0	1	0	1	0	1	None	0	1	0	1	0	1	0	1	0	1	None	None	0	1
DRR030249_S1_L001_001.codfreq.gz	PR,RT,IN	D30N,M46L	K20T,N88D	25	3	0	1	15	3	15	3	10	2	155	5	25	3	10	2	M41L,D67N,T69D,L210W,T215Y	70	5	120	5	130	5	105	5	20	3	20	3	65	5	None	0	1	0	1	0	1	0	1	0	1	Y143R	T97A,G163R	10	2
DRR030250_S1_L001_001.codfreq.gz	PR,RT,IN	None	None	0	1	0	1	0	1	0	1	0	1	0	1	0	1	0	1	None	0	1	0	1	0	1	0	1	0	1	0	1	0	1	None	0	1	0	1	0	1	0	1	0	1	None	None	0	1
DRR030251_S1_L001_001.codfreq.gz	PR,RT,IN	None	None	0	1	0	1	0	1	0	1	0	1	0	1	0	1	0	1	None	0	1	0	1	0	1	0	1	0	1	0	1	0	1	None	0	1	0	1	0	1	0	1	0	1	None	None	0	1
DRR030252_S1_L001_001.codfreq.gz	PR,RT,IN	None	None	0	1	0	1	0	1	0	1	0	1	0	1	0	1	0	1	None	0	1	0	1	0	1	0	1	0	1	0	1	0	1	None	0	1	0	1	0	1	0	1	0	1	None	None	0	1
DRR030253_S1_L001_001.codfreq.gz	PR,RT,IN	None	None	0	1	0	1	0	1	0	1	0	1	0	1	0	1	0	1	None	0	1	0	1	0	1	0	1	0	1	0	1	0	1	None	0	1	0	1	0	1	0	1	0	1	None	None	0	1
DRR030254_S1_L001_001.codfreq.gz	PR,RT,IN	None	None	0	1	0	1	0	1	0	1	0	1	0	1	0	1	0	1	None	0	1	0	1	0	1	0	1	0	1	0	1	0	1	None	0	1	0	1	0	1	0	1	0	1	None	None	0	1
DRR030255_S1_L001_001.codfreq.gz	PR,RT,IN	None	None	0	1	0	1	0	1	0	1	0	1	0	1	0	1	0	1	None	0	1	0	1	0	1	0	1	0	1	0	1	0	1	None	0	1	0	1	0	1	0	1	0	1	None	None	0	1
DRR030256_S1_L001_001.codfreq.gz	PR,RT,IN	None	None	0	1	0	1	0	1	0	1	0	1	0	1	0	1	0	1	None	0	1	0	1	0	1	0	1	0	1	0	1	0	1	E138A	0	1	0	1	10	2	0	1	15	3	None	None	0	1
DRR030257_S1_L001_001.codfreq.gz	PR,RT,IN	None	None	0	1	0	1	0	1	0	1	0	1	0	1	0	1	0	1	None	0	1	0	1	0	1	0	1	0	1	0	1	0	1	None	0	1	0	1	0	1	0	1	0	1	None	G163R	0	1
DRR030258_S1_L001_001.codfreq.gz	PR,RT,IN	None	None	0	1	0	1	0	1	0	1	0	1	0	1	0	1	0	1	None	0	1	0	1	0	1	0	1	0	1	0	1	0	1	V179DE	0	1	10	2	10	2	10	2	10	2	None	None	0	1
DRR030259_S1_L001_001.codfreq.gz	PR,RT,IN	None	None	0	1	0	1	0	1	0	1	0	1	0	1	0	1	0	1	None	0	1	0	1	0	1	0	1	0	1	0	1	0	1	None	0	1	0	1	0	1	0	1	0	1	None	None	0	1
DRR030260_S1_L001_001.codfreq.gz	PR,RT,IN	None	None	0	1	0	1	0	1	0	1	0	1	0	1	0	1	0	1	None	0	1	0	1	0	1	0	1	0	1	0	1	0	1	None	0	1	0	1	0	1	0	1	0	1	None	None	0	1
DRR030261_S1_L001_001.codfreq.gz	PR,RT,IN	M46I,L76V	None	10	2	20	3	80	5	50	4	50	4	50	4	10	2	0	1	M184V	15	3	-10	1	-10	1	10	2	60	5	60	5	-10	1	None	0	1	0	1	0	1	0	1	0	1	N155H	None	10	2
DRR030262_S1_L001_001.codfreq.gz	PR,RT,IN	M46I,I54V,V82A	L10F,L24I,L33F,Q58E	75	5	10	2	90	5	105	5	95	5	145	5	75	5	45	4	L74V,M184V	60	5	-10	1	-10	1	70	5	60	5	60	5	-10	1	None	0	1	0	1	0	1	0	1	0	1	None	None	0	1
DRR030263_S1_L001_001.codfreq.gz	PR,RT,IN	None	None	0	1	0	1	0	1	0	1	0	1	0	1	0	1	0	1	None	0	1	0	1	0	1	0	1	0	1	0	1	0	1	None	0	1	0	1	0	1	0	1	0	1	None	None	0	1
DRR030264_S1_L001_001.codfreq.gz	PR,RT,IN	None	None	0	1	0	1	0	1	0	1	0	1	0	1	0	1	0	1	M184I	15	3	-10	1	-10	1	10	2	60	5	60	5	-10	1	None	0	1	0	1	0	1	0	1	0	1	None	None	0	1
DRR030265_S1_L001_001.codfreq.gz	PR,RT,IN	None	None	0	1	0	1	0	1	0	1	0	1	0	1	0	1	0	1	M184I	15	3	-10	1	-10	1	10	2	60	5	60	5	-10	1	None	0	1	0	1	0	1	0	1	0	1	G140S,Q148H	None	45	4
DRR030266_S1_L001_001.codfreq.gz	PR,RT,IN	None	None	0	1	0	1	0	1	0	1	0	1	0	1	0	1	0	1	M184IV	15	3	-10	1	-10	1	10	2	60	5	60	5	-10	1	None	0	1	0	1	0	1	0	1	0	1	G140S,Q148H	None	45	4
DRR030267_S1_L001_001.codfreq.gz	PR,RT,IN	None	None	0	1	0	1	0	1	0	1	0	1	0	1	0	1	0	1	None	0	1	0	1	0	1	0	1	0	1	0	1	0	1	None	0	1	0	1	0	1	0	1	0	1	None	None	0	1
DRR030268_S1_L001_001.codfreq.gz	PR,RT,IN	None	None	0	1	0	1	0	1	0	1	0	1	0	1	0	1	0	1	None	0	1	0	1	0	1	0	1	0	1	0	1	0	1	None	0	1	0	1	0	1	0	1	0	1	None	None	0	1
DRR030269_S1_L001_001.codfreq.gz	PR,RT,IN	None	None	0	1	0	1	0	1	0	1	0	1	0	1	0	1	0	1	None	0	1	0	1	0	1	0	1	0	1	0	1	0	1	None	0	1	0	1	0	1	0	1	0	1	None	None	0	1
DRR030270_S1_L001_001.codfreq.gz	PR,RT,IN	None	None	0	1	0	1	0	1	0	1	0	1	0	1	0	1	0	1	None	0	1	0	1	0	1	0	1	0	1	0	1	0	1	None	0	1	0	1	0	1	0	1	0	1	None	None	0	1
DRR030271_S1_L001_001.codfreq.gz	PR,RT,IN	None	None	0	1	0	1	0	1	0	1	0	1	0	1	0	1	0	1	M184MIV	15	3	-10	1	-10	1	10	2	60	5	60	5	-10	1	None	0	1	0	1	0	1	0	1	0	1	N155NH	None	10	2
DRR030272_S1_L001_001.codfreq.gz	PR,RT,IN	None	None	0	1	0	1	0	1	0	1	0	1	0	1	0	1	0	1	None	0	1	0	1	0	1	0	1	0	1	0	1	0	1	None	0	1	0	1	0	1	0	1	0	1	None	None	0	1
DRR030273_S1_L001_001.codfreq.gz	PR,RT,IN	None	None	0	1	0	1	0	1	0	1	0	1	0	1	0	1	0	1	None	0	1	0	1	0	1	0	1	0	1	0	1	0	1	None	0	1	0	1	0	1	0	1	0	1	None	None	0	1
DRR030274_S1_L001_001.codfreq.gz	PR,RT,IN	None	None	0	1	0	1	0	1	0	1	0	1	0	1	0	1	0	1	None	0	1	0	1	0	1	0	1	0	1	0	1	0	1	None	0	1	0	1	0	1	0	1	0	1	None	None	0	1
DRR030275_S1_L001_001.codfreq.gz	PR,RT,IN	None	None	0	1	0	1	0	1	0	1	0	1	0	1	0	1	0	1	None	0	1	0	1	0	1	0	1	0	1	0	1	0	1	None	0	1	0	1	0	1	0	1	0	1	None	None	0	1
DRR030276_S1_L001_001.codfreq.gz	PR,RT,IN	None	None	0	1	0	1	0	1	0	1	0	1	0	1	0	1	0	1	None	0	1	0	1	0	1	0	1	0	1	0	1	0	1	None	0	1	0	1	0	1	0	1	0	1	None	P142T	0	1
DRR030277_S1_L001_001.codfreq.gz	PR,RT,IN	None	None	0	1	0	1	0	1	0	1	0	1	0	1	0	1	0	1	None	0	1	0	1	0	1	0	1	0	1	0	1	0	1	None	0	1	0	1	0	1	0	1	0	1	None	None	0	1
DRR030278_S1_L001_001.codfreq.gz	PR,RT,IN	None	None	0	1	0	1	0	1	0	1	0	1	0	1	0	1	0	1	None	0	1	0	1	0	1	0	1	0	1	0	1	0	1	None	0	1	0	1	0	1	0	1	0	1	None	None	0	1
DRR030279_S1_L001_001.codfreq.gz	PR,RT,IN	None	None	0	1	0	1	0	1	0	1	0	1	0	1	0	1	0	1	None	0	1	0	1	0	1	0	1	0	1	0	1	0	1	None	0	1	0	1	0	1	0	1	0	1	None	None	0	1
DRR030280_S1_L001_001.codfreq.gz	PR,RT,IN	None	None	0	1	0	1	0	1	0	1	0	1	0	1	0	1	0	1	None	0	1	0	1	0	1	0	1	0	1	0	1	0	1	None	0	1	0	1	0	1	0	1	0	1	None	None	0	1
DRR030281_S1_L001_001.codfreq.gz	PR,RT,IN	None	None	0	1	0	1	0	1	0	1	0	1	0	1	0	1	0	1	None	0	1	0	1	0	1	0	1	0	1	0	1	0	1	None	0	1	0	1	0	1	0	1	0	1	None	None	0	1
DRR030282_S1_L001_001.codfreq.gz	PR,RT,IN	None	None	0	1	0	1	0	1	0	1	0	1	0	1	0	1	0	1	None	0	1	0	1	0	1	0	1	0	1	0	1	0	1	None	0	1	0	1	0	1	0	1	0	1	None	None	0	1
DRR030283_S1_L001_001.codfreq.gz	PR,RT,IN	None	None	0	1	0	1	0	1	0	1	0	1	0	1	0	1	0	1	None	0	1	0	1	0	1	0	1	0	1	0	1	0	1	None	0	1	0	1	0	1	0	1	0	1	None	None	0	1
DRR030284_S1_L001_001.codfreq.gz	PR,RT,IN	None	None	0	1	0	1	0	1	0	1	0	1	0	1	0	1	0	1	None	0	1	0	1	0	1	0	1	0	1	0	1	0	1	None	0	1	0	1	0	1	0	1	0	1	None	None	0	1
DRR030285_S1_L001_001.codfreq.gz	PR,RT,IN	None	None	0	1	0	1	0	1	0	1	0	1	0	1	0	1	0	1	None	0	1	0	1	0	1	0	1	0	1	0	1	0	1	None	0	1	0	1	0	1	0	1	0	1	None	None	0	1
DRR030286_S1_L001_001.codfreq.gz	PR,RT,IN	None	None	0	1	0	1	0	1	0	1	0	1	0	1	0	1	0	1	None	0	1	0	1	0	1	0	1	0	1	0	1	0	1	None	0	1	0	1	0	1	0	1	0	1	None	None	0	1
DRR030287_S1_L001_001.codfreq.gz	PR,RT,IN	None	None	0	1	0	1	0	1	0	1	0	1	0	1	0	1	0	1	None	0	1	0	1	0	1	0	1	0	1	0	1	0	1	None	0	1	0	1	0	1	0	1	0	1	None	None	0	1
DRR030288_S1_L001_001.codfreq.gz	PR,RT,IN	None	None	0	1	0	1	0	1	0	1	0	1	0	1	0	1	0	1	None	0	1	0	1	0	1	0	1	0	1	0	1	0	1	None	0	1	0	1	0	1	0	1	0	1	None	None	0	1
DRR030289_S1_L001_001.codfreq.gz	PR,RT,IN	None	None	0	1	0	1	0	1	0	1	0	1	0	1	0	1	0	1	None	0	1	0	1	0	1	0	1	0	1	0	1	0	1	None	0	1	0	1	0	1	0	1	0	1	None	None	0	1
DRR030290_S1_L001_001.codfreq.gz	PR,RT,IN	None	None	0	1	0	1	0	1	0	1	0	1	0	1	0	1	0	1	None	0	1	0	1	0	1	0	1	0	1	0	1	0	1	None	0	1	0	1	0	1	0	1	0	1	None	None	0	1
DRR030291_S1_L001_001.codfreq.gz	PR,RT,IN	None	None	0	1	0	1	0	1	0	1	0	1	0	1	0	1	0	1	None	0	1	0	1	0	1	0	1	0	1	0	1	0	1	None	0	1	0	1	0	1	0	1	0	1	None	None	0	1
DRR030292_S1_L001_001.codfreq.gz	PR,RT,IN	None	None	0	1	0	1	0	1	0	1	0	1	0	1	0	1	0	1	None	0	1	0	1	0	1	0	1	0	1	0	1	0	1	None	0	1	0	1	0	1	0	1	0	1	None	None	0	1
DRR030293_S1_L001_001.codfreq.gz	PR,RT,IN	None	None	0	1	0	1	0	1	0	1	0	1	0	1	0	1	0	1	None	0	1	0	1	0	1	0	1	0	1	0	1	0	1	None	0	1	0	1	0	1	0	1	0	1	None	None	0	1
DRR030294_S1_L001_001.codfreq.gz	PR,RT,IN	None	None	0	1	0	1	0	1	0	1	0	1	0	1	0	1	0	1	None	0	1	0	1	0	1	0	1	0	1	0	1	0	1	None	0	1	0	1	0	1	0	1	0	1	None	None	0	1
DRR030295_S1_L001_001.codfreq.gz	PR,RT,IN	None	None	0	1	0	1	0	1	0	1	0	1	0	1	0	1	0	1	None	0	1	0	1	0	1	0	1	0	1	0	1	0	1	None	0	1	0	1	0	1	0	1	0	1	None	None	0	1
DRR030296_S1_L001_001.codfreq.gz	PR,RT,IN	None	None	0	1	0	1	0	1	0	1	0	1	0	1	0	1	0	1	None	0	1	0	1	0	1	0	1	0	1	0	1	0	1	None	0	1	0	1	0	1	0	1	0	1	None	None	0	1
DRR030297_S1_L001_001.codfreq.gz	PR,RT,IN	None	None	0	1	0	1	0	1	0	1	0	1	0	1	0	1	0	1	None	0	1	0	1	0	1	0	1	0	1	0	1	0	1	None	0	1	0	1	0	1	0	1	0	1	None	None	0	1
DRR030298_S1_L001_001.codfreq.gz	PR,RT,IN	None	None	0	1	0	1	0	1	0	1	0	1	0	1	0	1	0	1	None	0	1	0	1	0	1	0	1	0	1	0	1	0	1	V106I	10	2	0	1	10	2	10	2	10	2	None	None	0	1
DRR030299_S1_L001_001.codfreq.gz	PR,RT,IN	None	None	0	1	0	1	0	1	0	1	0	1	0	1	0	1	0	1	None	0	1	0	1	0	1	0	1	0	1	0	1	0	1	None	0	1	0	1	0	1	0	1	0	1	None	None	0	1
DRR030300_S1_L001_001.codfreq.gz	PR,RT,IN	None	None	0	1	0	1	0	1	0	1	0	1	0	1	0	1	0	1	M184MV	15	3	-10	1	-10	1	10	2	60	5	60	5	-10	1	None	0	1	0	1	0	1	0	1	0	1	N155NH	None	10	2
DRR030301_S1_L001_001.codfreq.gz	PR,RT,IN	None	None	0	1	0	1	0	1	0	1	0	1	0	1	0	1	0	1	None	0	1	0	1	0	1	0	1	0	1	0	1	0	1	None	0	1	0	1	0	1	0	1	0	1	None	None	0	1
DRR030302_S1_L001_001.codfreq.gz	PR,RT,IN	None	None	0	1	0	1	0	1	0	1	0	1	0	1	0	1	0	1	None	0	1	0	1	0	1	0	1	0	1	0	1	0	1	None	0	1	0	1	0	1	0	1	0	1	None	None	0	1
DRR030303_S1_L001_001.codfreq.gz	PR,RT,IN	None	None	0	1	0	1	0	1	0	1	0	1	0	1	0	1	0	1	None	0	1	0	1	0	1	0	1	0	1	0	1	0	1	V106VI	10	2	0	1	10	2	10	2	10	2	None	None	0	1
DRR030304_S1_L001_001.codfreq.gz	PR,RT,IN	None	None	0	1	0	1	0	1	0	1	0	1	0	1	0	1	0	1	None	0	1	0	1	0	1	0	1	0	1	0	1	0	1	V106VI	10	2	0	1	10	2	10	2	10	2	None	None	0	1
DRR030305_S1_L001_001.codfreq.gz	PR,RT,IN	M46L	None	10	2	0	1	10	2	10	2	10	2	20	3	10	2	10	2	K65R,M184V	60	5	-25	1	50	4	70	5	90	5	90	5	50	4	None	0	1	0	1	0	1	0	1	0	1	Y143AC	T97A,D232N	5	1
DRR030306_S1_L001_001.codfreq.gz	PR,RT,IN	M46L	None	10	2	0	1	10	2	10	2	10	2	20	3	10	2	10	2	A62AV,K65R,M184V	65	5	-20	1	55	4	75	5	95	5	95	5	55	4	None	0	1	0	1	0	1	0	1	0	1	Y143A	T97A,D232N	5	1
DRR030307_S1_L001_001.codfreq.gz	PR,RT,IN	None	None	0	1	0	1	0	1	0	1	0	1	0	1	0	1	0	1	D67N,T69D,M184MV,K219E	25	3	15	3	25	3	50	4	60	5	60	5	0	1	L100LV,G190Q	40	4	90	5	55	4	90	5	60	5	N155H	None	10	2
DRR030308_S1_L001_001.codfreq.gz	PR,RT,IN	None	None	0	1	0	1	0	1	0	1	0	1	0	1	0	1	0	1	D67N,T69D,K219E	10	2	25	3	35	4	40	4	0	1	0	1	10	2	L100V,G190Q	40	4	90	5	55	4	90	5	60	5	N155H	T97A	10	2
DRR030309_S1_L001_001.codfreq.gz	PR,RT,IN	None	None	0	1	0	1	0	1	0	1	0	1	0	1	0	1	0	1	D67N,T69DG,K219E	20	3	30	4	35	4	40	4	0	1	0	1	15	3	L100V,G190Q	40	4	90	5	55	4	90	5	60	5	N155H	T97A	10	2
DRR030310_S1_L001_001.codfreq.gz	PR,RT,IN	None	None	0	1	0	1	0	1	0	1	0	1	0	1	0	1	0	1	None	0	1	0	1	0	1	0	1	0	1	0	1	0	1	None	0	1	0	1	0	1	0	1	0	1	None	D232N	0	1
DRR030311_S1_L001_001.codfreq.gz	PR,RT,IN	None	None	0	1	0	1	0	1	0	1	0	1	0	1	0	1	0	1	None	0	1	0	1	0	1	0	1	0	1	0	1	0	1	None	0	1	0	1	0	1	0	1	0	1	None	D232N	0	1
DRR030312_S1_L001_001.codfreq.gz	PR,RT,IN	None	None	0	1	0	1	0	1	0	1	0	1	0	1	0	1	0	1	None	0	1	0	1	0	1	0	1	0	1	0	1	0	1	None	0	1	0	1	0	1	0	1	0	1	None	D232N	0	1
DRR030313_S1_L001_001.codfreq.gz	PR,RT,IN	None	None	0	1	0	1	0	1	0	1	0	1	0	1	0	1	0	1	None	0	1	0	1	0	1	0	1	0	1	0	1	0	1	None	0	1	0	1	0	1	0	1	0	1	None	D232N	0	1
DRR030314_S1_L001_001.codfreq.gz	PR,RT,IN	None	None	0	1	0	1	0	1	0	1	0	1	0	1	0	1	0	1	None	0	1	0	1	0	1	0	1	0	1	0	1	0	1	None	0	1	0	1	0	1	0	1	0	1	None	D232N	0	1
DRR030315_S1_L001_001.codfreq.gz	PR,RT,IN	None	None	0	1	0	1	0	1	0	1	0	1	0	1	0	1	0	1	None	0	1	0	1	0	1	0	1	0	1	0	1	0	1	None	0	1	0	1	0	1	0	1	0	1	None	D232N	0	1
DRR030316_S1_L001_001.codfreq.gz	PR,RT,IN	None	None	0	1	0	1	0	1	0	1	0	1	0	1	0	1	0	1	M184MV	15	3	-10	1	-10	1	10	2	60	5	60	5	-10	1	K103KN	0	1	60	5	0	1	60	5	0	1	Q148QH	D232N	25	3
DRR030317_S1_L001_001.codfreq.gz	PR,RT,IN	None	None	0	1	0	1	0	1	0	1	0	1	0	1	0	1	0	1	None	0	1	0	1	0	1	0	1	0	1	0	1	0	1	None	0	1	0	1	0	1	0	1	0	1	None	None	0	1
[truncated: 12 more columns]

## Sheet: HIVdb-classical-scores
Sequence Name	Genes	PI Major	PI Accessory	ATV/r Score	ATV/r Level	DRV/r Score	DRV/r Level	FPV/r Score	FPV/r Level	IDV/r Score	IDV/r Level	LPV/r Score	LPV/r Level	NFV Score	NFV Level	SQV/r Score	SQV/r Level	TPV/r Score	TPV/r Level	NRTI	ABC Score	ABC Level	AZT Score	AZT Level	D4T Score	D4T Level	DDI Score	DDI Level	FTC Score	FTC Level	3TC Score	3TC Level	TDF Score	TDF Level	NNRTI	DOR Score	DOR Level	EFV Score	EFV Level	ETR Score	ETR Level	NVP Score	NVP Level	RPV Score	RPV Level	INSTI Major	INSTI Accessory	BIC Score	BIC Level
DRR030218_S1_L001_R1_001_val_1_DRR030218_S1_L001_R2_001_val_2_1_hxb2_pol	PR,RT,IN	M46MIL,I84IV,L90M	K20KT,Q58QE,G73S	135	5	15	3	130	5	145	5	65	5	215	5	155	5	60	5	M41L,D67DN,T69TADN,M184MV,L210L*W,T215Y	85	5	110	5	120	5	115	5	80	5	80	5	55	4	None	0	1	0	1	0	1	0	1	0	1	None	None	0	1
DRR030219_S1_L001_R1_001_val_1_DRR030219_S1_L001_R2_001_val_2_1_hxb2_pol	PR,RT,IN	M46MIL,I84IV,L90M	K20KT,G73S	135	5	15	3	130	5	145	5	65	5	205	5	155	5	45	4	M41L,D67DN,T69TADN,M184MV,L210LW,T215Y	85	5	110	5	120	5	115	5	80	5	80	5	55	4	None	0	1	0	1	0	1	0	1	0	1	None	None	0	1
DRR030220_S1_L001_R1_001_val_1_DRR030220_S1_L001_R2_001_val_2_1_hxb2_pol	PR,RT,IN	M46I,I84IV,L90M	G73S	130	5	15	3	125	5	140	5	65	5	190	5	150	5	40	4	M41L,A62AV,V75VAIT,M184V,T215Y	55	4	65	5	120	5	80	5	75	5	75	5	25	3	None	0	1	0	1	0	1	0	1	0	1	None	None	0	1
DRR030221_S1_L001_R1_001_val_1_DRR030221_S1_L001_R2_001_val_2_1_hxb2_pol	PR,RT,IN	M46I,I84IV,L90M	G73S	130	5	15	3	125	5	140	5	65	5	190	5	150	5	40	4	M41L,D67N,T69D,L210W,T215Y	70	5	120	5	130	5	105	5	20	3	20	3	65	5	K103KN	0	1	60	5	0	1	60	5	0	1	None	None	0	1
DRR030222_S1_L001_R1_001_val_1_DRR030222_S1_L001_R2_001_val_2_1_hxb2_pol	PR,RT,IN	M46I,I84IV,L90M	K20KT,G73S	135	5	15	3	130	5	145	5	65	5	205	5	155	5	40	4	M41L,D67DN,T69TADN,L210W,T215Y	70	5	120	5	130	5	105	5	20	3	20	3	65	5	L100LI,K101KEQ,K103N,V108VI,E138EK,K238KN,N348NI	60	5	165	5	55	4	200	5	150	5	None	None	0	1
DRR030223_S1_L001_R1_001_val_1_DRR030223_S1_L001_R2_001_val_2_1_hxb2_pol	PR,RT,IN	M46I,I84IV,L90M	K20KT,G73GS	135	5	15	3	130	5	145	5	65	5	205	5	155	5	40	4	M41L,D67N,T69D,L74LV,L210LW,T215Y	100	5	120	5	130	5	165	5	20	3	20	3	65	5	L100LI,K101KPQT,K103KN,G190GRS	60	5	240	5	100	5	240	5	135	5	None	None	0	1
DRR030224_S1_L001_R1_001_val_1_DRR030224_S1_L001_R2_001_val_2_1_hxb2_pol	PR,RT,IN	M46I,I84IV,L90M	G73GS	130	5	15	3	125	5	140	5	65	5	190	5	150	5	40	4	M41L,D67N,T69D,L74LV,L210W,T215Y	100	5	120	5	130	5	165	5	20	3	20	3	65	5	L100LI,K101KPQT,K103KN,Y181YC,G190GRS	85	5	270	5	140	5	300	5	190	5	None	None	0	1
DRR030225_S1_L001_R1_001_val_1_DRR030225_S1_L001_R2_001_val_2_1_hxb2_pol	PR,RT,IN	M46I,I84IV,L90M	F53FY,G73S,T74TP	140	5	20	3	135	5	150	5	70	5	210	5	160	5	65	5	M41L,A62AV,V75VAIT,M184V,T215Y	55	4	65	5	120	5	80	5	75	5	75	5	25	3	H221HY	10	2	10	2	10	2	15	3	15	3	None	None	0	1
DRR030226_S1_L001_R1_001_val_1_DRR030226_S1_L001_R2_001_val_2_1_hxb2_pol	PR,RT,IN	M46I,I54V,V82VAIT,I84IV	L24I	145	5	15	3	125	5	150	5	115	5	170	5	130	5	95	5	M41L,L74LV,T215F	60	5	65	5	65	5	95	5	5	1	5	1	25	3	L100LI,K103N,V108VIM,H221HY	50	4	140	5	40	4	150	5	75	5	None	None	0	1
DRR030227_S1_L001_R1_001_val_1_DRR030227_S1_L001_R2_001_val_2_1_hxb2_pol	PR,RT,IN	V32I,M46MI,I47V,V82VA,L90M	None	110	5	30	4	145	5	135	5	105	5	190	5	95	5	40	4	M41L,E44EA,D67N,M184V,L210W,T215Y	90	5	115	5	115	5	90	5	80	5	80	5	60	5	E138EK	5	1	10	2	10	2	10	2	45	4	None	None	0	1
DRR030228_S1_L001_R1_001_val_1_DRR030228_S1_L001_R2_001_val_2_1_hxb2_pol	PR,RT,IN	M46I,I84IV,L90M	G73GS,T74TP	140	5	20	3	135	5	150	5	70	5	210	5	160	5	65	5	M41L,E44ED,A62V,L74L*GV,V75T,M184MV,T215Y	95	5	60	5	120	5	140	5	70	5	70	5	20	3	K101KAET,K103KN,V106VA,E138EQ,Y181YC,G190GA,H221HY,F227FL	185	5	250	5	95	5	330	5	155	5	None	None	0	1
DRR030229_S1_L001_R1_001_val_1_DRR030229_S1_L001_R2_001_val_2_1_hxb2_pol	PR,RT,IN	M46I,L76LV,I84V,L90M	G73GS	130	5	35	4	195	5	180	5	105	5	210	5	150	5	35	4	M41L,D67N,T69D,L74LV,M184V,L210W,T215Y	130	5	110	5	120	5	175	5	80	5	80	5	55	4	None	0	1	0	1	0	1	0	1	0	1	None	None	0	1
DRR030230_S1_L001_R1_001_val_1_DRR030230_S1_L001_R2_001_val_2_1_hxb2_pol	PR,RT,IN	M46I,I54IL,L76V,I84IV,L90M	L33LF	140	5	70	5	265	5	190	5	140	5	235	5	155	5	35	4	M41L,D67N,T69D,M184V,L210RW,T215Y	85	5	110	5	120	5	115	5	80	5	80	5	55	4	None	0	1	0	1	0	1	0	1	0	1	None	None	0	1
DRR030231_S1_L001_R1_001_val_1_DRR030231_S1_L001_R2_001_val_2_1_hxb2_pol	PR,RT,IN	M46I,I84IV,L90M	F53FY,G73GS,T74TP	140	5	20	3	135	5	150	5	70	5	210	5	160	5	65	5	M41L,E44ED,A62V,L74LV,V75T,Q151QKLM,T215Y	125	5	130	5	190	5	190	5	25	3	25	3	45	4	K103KN,V106VA,Y181YC,G190GA,F227FL	145	5	210	5	50	4	270	5	70	5	None	None	0	1
DRR030232_S1_L001_R1_001_val_1_DRR030232_S1_L001_R2_001_val_2_1_hxb2_pol	PR,RT,IN	M46IV,I54V,V82VAIT,I84IV	K20KT,L24I	150	5	15	3	130	5	155	5	115	5	185	5	135	5	95	5	M41L,L74V,T215F	60	5	65	5	65	5	95	5	5	1	5	1	25	3	L100I,K103N	30	4	120	5	30	4	120	5	60	5	None	None	0	1
DRR030233_S1_L001_R1_001_val_1_DRR030233_S1_L001_R2_001_val_2_1_hxb2_pol	PR,RT,IN	M46I,I54ILV,L76V,I84IV,L90M	L10FIST,L33LF	140	5	75	5	280	5	205	5	145	5	250	5	155	5	65	5	M41L,D67N,T69D,M184V,L210W,T215Y	85	5	110	5	120	5	115	5	80	5	80	5	55	4	None	0	1	0	1	0	1	0	1	0	1	None	None	0	1
DRR030234_S1_L001_R1_001_val_1_DRR030234_S1_L001_R2_001_val_2_1_hxb2_pol	PR,RT,IN	D30DN,V32I,M46I,I47V,V82A,L90M	None	110	5	30	4	145	5	135	5	105	5	250	5	95	5	40	4	M41L,E44EAD,D67N,L210W,T215Y	75	5	125	5	125	5	80	5	20	3	20	3	70	5	V106VIM	30	4	60	5	10	2	60	5	10	2	None	None	0	1
DRR030235_S1_L001_R1_001_val_1_DRR030235_S1_L001_R2_001_val_2_1_hxb2_pol	PR,RT,IN	L76V	L89V	0	1	25	3	70	5	35	4	30	4	20	3	0	1	-5	1	M41L,D67N,V75M,L210W,T215Y,K219N	80	5	145	5	165	5	100	5	20	3	20	3	75	5	None	0	1	0	1	0	1	0	1	0	1	T66TI	None	5	1
DRR030236_S1_L001_R1_001_val_1_DRR030236_S1_L001_R2_001_val_2_1_hxb2_pol	PR,RT,IN	M46I,I54ILV,L76V,I84IV,L90M	L10FI,L33F	140	5	75	5	280	5	205	5	145	5	250	5	155	5	65	5	M41L,D67N,T69D,M184V,L210W,T215Y	85	5	110	5	120	5	115	5	80	5	80	5	55	4	None	0	1	0	1	0	1	0	1	0	1	None	None	0	1
DRR030237_S1_L001_R1_001_val_1_DRR030237_S1_L001_R2_001_val_2_1_hxb2_pol	PR,RT,IN	M46IV,I54V,V82VAIT,I84IV	K20KMT,L24I	150	5	15	3	130	5	155	5	115	5	185	5	135	5	95	5	M41L,L74V,T215F	60	5	65	5	65	5	95	5	5	1	5	1	25	3	L100I,K103N,V179VL	30	4	130	5	40	4	130	5	75	5	None	None	0	1
DRR030238_S1_L001_R1_001_val_1_DRR030238_S1_L001_R2_001_val_2_1_hxb2_pol	PR,RT,IN	None	None	0	1	0	1	0	1	0	1	0	1	0	1	0	1	0	1	None	0	1	0	1	0	1	0	1	0	1	0	1	0	1	None	0	1	0	1	0	1	0	1	0	1	None	L74LM	0	1
DRR030239_S1_L001_R1_001_val_1_DRR030239_S1_L001_R2_001_val_2_1_hxb2_pol	PR,RT,IN	None	None	0	1	0	1	0	1	0	1	0	1	0	1	0	1	0	1	M184V,T215TFINSY	25	3	30	4	30	4	25	3	60	5	60	5	0	1	None	0	1	0	1	0	1	0	1	0	1	None	None	0	1
DRR030240_S1_L001_R1_001_val_1_DRR030240_S1_L001_R2_001_val_2_1_hxb2_pol	PR,RT,IN	None	None	0	1	0	1	0	1	0	1	0	1	0	1	0	1	0	1	T215TNSY	10	2	40	4	40	4	15	3	0	1	0	1	10	2	K103N,V179T,Y188HL	60	5	120	5	10	2	120	5	60	5	None	None	0	1
DRR030241_S1_L001_R1_001_val_1_DRR030241_S1_L001_R2_001_val_2_1_hxb2_pol	PR,RT,IN	M46I,I84IV,L90M	G73GS,T74TP	140	5	20	3	135	5	150	5	70	5	210	5	160	5	65	5	A62V,T69TADGNS,V75T,Q151M,M184MV,T215Y	100	5	110	5	175	5	150	5	80	5	80	5	35	4	K103N,V179VF,Y181C	25	3	100	5	60	5	135	5	75	5	None	None	0	1
DRR030242_S1_L001_R1_001_val_1_DRR030242_S1_L001_R2_001_val_2_1_hxb2_pol	PR,RT,IN	M46I,I54V,V82VAIT,I84IV	L10FI,K20IMT,L24I	150	5	20	3	145	5	165	5	120	5	200	5	135	5	95	5	M41L,L74V,M184V,T215FV	90	5	55	4	55	4	105	5	65	5	65	5	15	3	L100I,K103N	30	4	120	5	30	4	120	5	60	5	None	None	0	1
DRR030243_S1_L001_R1_001_val_1_DRR030243_S1_L001_R2_001_val_2_1_hxb2_pol	PR,RT,IN	G48GV,L90M	F53FL	75	5	0	1	30	4	50	4	25	3	110	5	130	5	0	1	D67N,K70R,L74LI,M184V,T215FV,K219Q	125	5	105	5	90	5	125	5	70	5	70	5	40	4	V108VI	10	2	10	2	0	1	15	3	0	1	None	None	0	1
DRR030244_S1_L001_R1_001_val_1_DRR030244_S1_L001_R2_001_val_2_1_hxb2_pol	PR,RT,IN	None	None	0	1	0	1	0	1	0	1	0	1	0	1	0	1	0	1	M41ML,D67N,K70R,L74V,T215F,K219Q	100	5	145	5	130	5	140	5	20	3	20	3	65	5	K103N,V108I,H221Y,F227L	80	5	95	5	10	2	120	5	15	3	None	None	0	1
DRR030245_S1_L001_R1_001_val_1_DRR030245_S1_L001_R2_001_val_2_1_hxb2_pol	PR,RT,IN	M46I,I54M,I84IV,L90M	L10FI,K20IRT,L33LF	145	5	55	4	215	5	170	5	105	5	245	5	160	5	70	5	A62V,T69TAGS,V75T,Q151M,T215Y	85	5	110	5	175	5	120	5	20	3	20	3	35	4	K103N,V179VF,Y181C	25	3	100	5	60	5	135	5	75	5	None	None	0	1
DRR030246_S1_L001_R1_001_val_1_DRR030246_S1_L001_R2_001_val_2_1_hxb2_pol	PR,RT,IN	V32I,M46I,I47AV,I54IM,V82VA,L90M	L10LFV,L33LF	160	5	70	5	285	5	195	5	205	5	275	5	135	5	70	5	M41L,E44D,D67N,M184V,L210W,T215Y	90	5	115	5	115	5	90	5	80	5	80	5	60	5	A98G,K101KE,K103KN,V108VI,Y181C,G190GA	80	5	185	5	90	5	265	5	135	5	None	None	0	1
DRR030247_S1_L001_R1_001_val_1_DRR030247_S1_L001_R2_001_val_2_1_hxb2_pol	PR,RT,IN	I54IV	None	15	3	0	1	10	2	15	3	15	3	20	3	15	3	20	3	None	0	1	0	1	0	1	0	1	0	1	0	1	0	1	None	0	1	0	1	0	1	0	1	0	1	None	None	0	1
DRR030248_S1_L001_R1_001_val_1_DRR030248_S1_L001_R2_001_val_2_1_hxb2_pol	PR,RT,IN	None	None	0	1	0	1	0	1	0	1	0	1	0	1	0	1	0	1	None	0	1	0	1	0	1	0	1	0	1	0	1	0	1	None	0	1	0	1	0	1	0	1	0	1	None	None	0	1
DRR030249_S1_L001_R1_001_val_1_DRR030249_S1_L001_R2_001_val_2_1_hxb2_pol	PR,RT,IN	D30N,M46L	K20T,N88D	25	3	0	1	15	3	15	3	10	2	155	5	25	3	10	2	M41L,D67N,T69D,L210W,T215Y	70	5	120	5	130	5	105	5	20	3	20	3	65	5	None	0	1	0	1	0	1	0	1	0	1	Y143YCHR	T97A,G163R	10	2
DRR030250_S1_L001_R1_001_val_1_DRR030250_S1_L001_R2_001_val_2_1_hxb2_pol	PR,RT,IN	None	None	0	1	0	1	0	1	0	1	0	1	0	1	0	1	0	1	None	0	1	0	1	0	1	0	1	0	1	0	1	0	1	None	0	1	0	1	0	1	0	1	0	1	None	None	0	1
DRR030251_S1_L001_R1_001_val_1_DRR030251_S1_L001_R2_001_val_2_1_hxb2_pol	PR,RT,IN	None	None	0	1	0	1	0	1	0	1	0	1	0	1	0	1	0	1	None	0	1	0	1	0	1	0	1	0	1	0	1	0	1	None	0	1	0	1	0	1	0	1	0	1	None	None	0	1
DRR030252_S1_L001_R1_001_val_1_DRR030252_S1_L001_R2_001_val_2_1_hxb2_pol	PR,RT,IN	None	None	0	1	0	1	0	1	0	1	0	1	0	1	0	1	0	1	None	0	1	0	1	0	1	0	1	0	1	0	1	0	1	V179VE	0	1	10	2	10	2	10	2	10	2	None	None	0	1
DRR030253_S1_L001_R1_001_val_1_DRR030253_S1_L001_R2_001_val_2_1_hxb2_pol	PR,RT,IN	None	None	0	1	0	1	0	1	0	1	0	1	0	1	0	1	0	1	None	0	1	0	1	0	1	0	1	0	1	0	1	0	1	None	0	1	0	1	0	1	0	1	0	1	None	None	0	1
DRR030254_S1_L001_R1_001_val_1_DRR030254_S1_L001_R2_001_val_2_1_hxb2_pol	PR,RT,IN	None	None	0	1	0	1	0	1	0	1	0	1	0	1	0	1	0	1	None	0	1	0	1	0	1	0	1	0	1	0	1	0	1	None	0	1	0	1	0	1	0	1	0	1	None	None	0	1
DRR030255_S1_L001_R1_001_val_1_DRR030255_S1_L001_R2_001_val_2_1_hxb2_pol	PR,RT,IN	None	None	0	1	0	1	0	1	0	1	0	1	0	1	0	1	0	1	None	0	1	0	1	0	1	0	1	0	1	0	1	0	1	None	0	1	0	1	0	1	0	1	0	1	None	None	0	1
DRR030256_S1_L001_R1_001_val_1_DRR030256_S1_L001_R2_001_val_2_1_hxb2_pol	PR,RT,IN	None	None	0	1	0	1	0	1	0	1	0	1	0	1	0	1	0	1	None	0	1	0	1	0	1	0	1	0	1	0	1	0	1	E138A	0	1	0	1	10	2	0	1	15	3	None	None	0	1
DRR030257_S1_L001_R1_001_val_1_DRR030257_S1_L001_R2_001_val_2_1_hxb2_pol	PR,RT,IN	None	None	0	1	0	1	0	1	0	1	0	1	0	1	0	1	0	1	None	0	1	0	1	0	1	0	1	0	1	0	1	0	1	None	0	1	0	1	0	1	0	1	0	1	None	G163R	0	1
DRR030258_S1_L001_R1_001_val_1_DRR030258_S1_L001_R2_001_val_2_1_hxb2_pol	PR,RT,IN	None	None	0	1	0	1	0	1	0	1	0	1	0	1	0	1	0	1	None	0	1	0	1	0	1	0	1	0	1	0	1	0	1	V179DE	0	1	10	2	10	2	10	2	10	2	None	None	0	1
DRR030259_S1_L001_R1_001_val_1_DRR030259_S1_L001_R2_001_val_2_1_hxb2_pol	PR,RT,IN	None	None	0	1	0	1	0	1	0	1	0	1	0	1	0	1	0	1	None	0	1	0	1	0	1	0	1	0	1	0	1	0	1	None	0	1	0	1	0	1	0	1	0	1	None	None	0	1
DRR030260_S1_L001_R1_001_val_1_DRR030260_S1_L001_R2_001_val_2_1_hxb2_pol	PR,RT,IN	None	None	0	1	0	1	0	1	0	1	0	1	0	1	0	1	0	1	None	0	1	0	1	0	1	0	1	0	1	0	1	0	1	None	0	1	0	1	0	1	0	1	0	1	None	None	0	1
DRR030261_S1_L001_R1_001_val_1_DRR030261_S1_L001_R2_001_val_2_1_hxb2_pol	PR,RT,IN	M46I,L76V	None	10	2	20	3	80	5	50	4	50	4	50	4	10	2	0	1	D67DG,M184V	20	3	0	1	0	1	15	3	60	5	60	5	-5	1	None	0	1	0	1	0	1	0	1	0	1	N155H	None	10	2
DRR030262_S1_L001_R1_001_val_1_DRR030262_S1_L001_R2_001_val_2_1_hxb2_pol	PR,RT,IN	M46I,I54V,V82VA	L10F,L24I,L33F,Q58QE	75	5	10	2	90	5	105	5	95	5	145	5	75	5	45	4	L74V,M184V	60	5	-10	1	-10	1	70	5	60	5	60	5	-10	1	None	0	1	0	1	0	1	0	1	0	1	None	None	0	1
DRR030263_S1_L001_R1_001_val_1_DRR030263_S1_L001_R2_001_val_2_1_hxb2_pol	PR,RT,IN	None	None	0	1	0	1	0	1	0	1	0	1	0	1	0	1	0	1	None	0	1	0	1	0	1	0	1	0	1	0	1	0	1	None	0	1	0	1	0	1	0	1	0	1	None	None	0	1
DRR030264_S1_L001_R1_001_val_1_DRR030264_S1_L001_R2_001_val_2_1_hxb2_pol	PR,RT,IN	None	None	0	1	0	1	0	1	0	1	0	1	0	1	0	1	0	1	M184MIV	15	3	-10	1	-10	1	10	2	60	5	60	5	-10	1	None	0	1	0	1	0	1	0	1	0	1	None	None	0	1
DRR030265_S1_L001_R1_001_val_1_DRR030265_S1_L001_R2_001_val_2_1_hxb2_pol	PR,RT,IN	None	None	0	1	0	1	0	1	0	1	0	1	0	1	0	1	0	1	M184MIV	15	3	-10	1	-10	1	10	2	60	5	60	5	-10	1	None	0	1	0	1	0	1	0	1	0	1	G140GS,Q148QH,N155NH	None	75	5
DRR030266_S1_L001_R1_001_val_1_DRR030266_S1_L001_R2_001_val_2_1_hxb2_pol	PR,RT,IN	None	None	0	1	0	1	0	1	0	1	0	1	0	1	0	1	0	1	M184MIV	15	3	-10	1	-10	1	10	2	60	5	60	5	-10	1	None	0	1	0	1	0	1	0	1	0	1	G140S,Q148H	None	45	4
DRR030267_S1_L001_R1_001_val_1_DRR030267_S1_L001_R2_001_val_2_1_hxb2_pol	PR,RT,IN	None	None	0	1	0	1	0	1	0	1	0	1	0	1	0	1	0	1	None	0	1	0	1	0	1	0	1	0	1	0	1	0	1	None	0	1	0	1	0	1	0	1	0	1	None	None	0	1
DRR030268_S1_L001_R1_001_val_1_DRR030268_S1_L001_R2_001_val_2_1_hxb2_pol	PR,RT,IN	None	None	0	1	0	1	0	1	0	1	0	1	0	1	0	1	0	1	None	0	1	0	1	0	1	0	1	0	1	0	1	0	1	None	0	1	0	1	0	1	0	1	0	1	None	None	0	1
DRR030269_S1_L001_R1_001_val_1_DRR030269_S1_L001_R2_001_val_2_1_hxb2_pol	PR,RT,IN	None	None	0	1	0	1	0	1	0	1	0	1	0	1	0	1	0	1	None	0	1	0	1	0	1	0	1	0	1	0	1	0	1	None	0	1	0	1	0	1	0	1	0	1	None	None	0	1
DRR030270_S1_L001_R1_001_val_1_DRR030270_S1_L001_R2_001_val_2_1_hxb2_pol	PR,RT,IN	None	None	0	1	0	1	0	1	0	1	0	1	0	1	0	1	0	1	None	0	1	0	1	0	1	0	1	0	1	0	1	0	1	None	0	1	0	1	0	1	0	1	0	1	None	None	0	1
DRR030271_S1_L001_R1_001_val_1_DRR030271_S1_L001_R2_001_val_2_1_hxb2_pol	PR,RT,IN	None	None	0	1	0	1	0	1	0	1	0	1	0	1	0	1	0	1	M184MIV	15	3	-10	1	-10	1	10	2	60	5	60	5	-10	1	None	0	1	0	1	0	1	0	1	0	1	N155NH	None	10	2
DRR030272_S1_L001_R1_001_val_1_DRR030272_S1_L001_R2_001_val_2_1_hxb2_pol	PR,RT,IN	None	None	0	1	0	1	0	1	0	1	0	1	0	1	0	1	0	1	None	0	1	0	1	0	1	0	1	0	1	0	1	0	1	None	0	1	0	1	0	1	0	1	0	1	None	None	0	1
DRR030273_S1_L001_R1_001_val_1_DRR030273_S1_L001_R2_001_val_2_1_hxb2_pol	PR,RT,IN	None	None	0	1	0	1	0	1	0	1	0	1	0	1	0	1	0	1	None	0	1	0	1	0	1	0	1	0	1	0	1	0	1	None	0	1	0	1	0	1	0	1	0	1	None	None	0	1
DRR030274_S1_L001_R1_001_val_1_DRR030274_S1_L001_R2_001_val_2_1_hxb2_pol	PR,RT,IN	None	None	0	1	0	1	0	1	0	1	0	1	0	1	0	1	0	1	None	0	1	0	1	0	1	0	1	0	1	0	1	0	1	None	0	1	0	1	0	1	0	1	0	1	None	None	0	1
DRR030275_S1_L001_R1_001_val_1_DRR030275_S1_L001_R2_001_val_2_1_hxb2_pol	PR,RT,IN	None	None	0	1	0	1	0	1	0	1	0	1	0	1	0	1	0	1	None	0	1	0	1	0	1	0	1	0	1	0	1	0	1	None	0	1	0	1	0	1	0	1	0	1	None	None	0	1
DRR030276_S1_L001_R1_001_val_1_DRR030276_S1_L001_R2_001_val_2_1_hxb2_pol	PR,RT,IN	M46MI	L10LF	10	2	5	1	25	3	20	3	15	3	45	4	10	2	5	1	None	0	1	0	1	0	1	0	1	0	1	0	1	0	1	None	0	1	0	1	0	1	0	1	0	1	None	L74LIMV,P142PT	0	1
DRR030277_S1_L001_R1_001_val_1_DRR030277_S1_L001_R2_001_val_2_1_hxb2_pol	PR,RT,IN	None	None	0	1	0	1	0	1	0	1	0	1	0	1	0	1	0	1	None	0	1	0	1	0	1	0	1	0	1	0	1	0	1	None	0	1	0	1	0	1	0	1	0	1	None	None	0	1
DRR030278_S1_L001_R1_001_val_1_DRR030278_S1_L001_R2_001_val_2_1_hxb2_pol	PR,RT,IN	None	None	0	1	0	1	0	1	0	1	0	1	0	1	0	1	0	1	None	0	1	0	1	0	1	0	1	0	1	0	1	0	1	None	0	1	0	1	0	1	0	1	0	1	None	None	0	1
DRR030279_S1_L001_R1_001_val_1_DRR030279_S1_L001_R2_001_val_2_1_hxb2_pol	PR,RT,IN	None	None	0	1	0	1	0	1	0	1	0	1	0	1	0	1	0	1	None	0	1	0	1	0	1	0	1	0	1	0	1	0	1	None	0	1	0	1	0	1	0	1	0	1	None	None	0	1
DRR030280_S1_L001_R1_001_val_1_DRR030280_S1_L001_R2_001_val_2_1_hxb2_pol	PR,RT,IN	None	None	0	1	0	1	0	1	0	1	0	1	0	1	0	1	0	1	None	0	1	0	1	0	1	0	1	0	1	0	1	0	1	None	0	1	0	1	0	1	0	1	0	1	None	None	0	1
DRR030281_S1_L001_R1_001_val_1_DRR030281_S1_L001_R2_001_val_2_1_hxb2_pol	PR,RT,IN	None	None	0	1	0	1	0	1	0	1	0	1	0	1	0	1	0	1	None	0	1	0	1	0	1	0	1	0	1	0	1	0	1	None	0	1	0	1	0	1	0	1	0	1	None	None	0	1
DRR030282_S1_L001_R1_001_val_1_DRR030282_S1_L001_R2_001_val_2_1_hxb2_pol	PR,RT,IN	None	None	0	1	0	1	0	1	0	1	0	1	0	1	0	1	0	1	None	0	1	0	1	0	1	0	1	0	1	0	1	0	1	None	0	1	0	1	0	1	0	1	0	1	None	A128AT	0	1
DRR030283_S1_L001_R1_001_val_1_DRR030283_S1_L001_R2_001_val_2_1_hxb2_pol	PR,RT,IN	None	None	0	1	0	1	0	1	0	1	0	1	0	1	0	1	0	1	None	0	1	0	1	0	1	0	1	0	1	0	1	0	1	None	0	1	0	1	0	1	0	1	0	1	None	None	0	1
DRR030284_S1_L001_R1_001_val_1_DRR030284_S1_L001_R2_001_val_2_1_hxb2_pol	PR,RT,IN	None	L10LF	0	1	5	1	15	3	10	2	5	1	15	3	0	1	0	1	None	0	1	0	1	0	1	0	1	0	1	0	1	0	1	None	0	1	0	1	0	1	0	1	0	1	None	None	0	1
DRR030285_S1_L001_R1_001_val_1_DRR030285_S1_L001_R2_001_val_2_1_hxb2_pol	PR,RT,IN	None	None	0	1	0	1	0	1	0	1	0	1	0	1	0	1	0	1	None	0	1	0	1	0	1	0	1	0	1	0	1	0	1	None	0	1	0	1	0	1	0	1	0	1	None	None	0	1
DRR030286_S1_L001_R1_001_val_1_DRR030286_S1_L001_R2_001_val_2_1_hxb2_pol	PR,RT,IN	None	None	0	1	0	1	0	1	0	1	0	1	0	1	0	1	0	1	None	0	1	0	1	0	1	0	1	0	1	0	1	0	1	None	0	1	0	1	0	1	0	1	0	1	None	None	0	1
DRR030287_S1_L001_R1_001_val_1_DRR030287_S1_L001_R2_001_val_2_1_hxb2_pol	PR,RT,IN	None	None	0	1	0	1	0	1	0	1	0	1	0	1	0	1	0	1	None	0	1	0	1	0	1	0	1	0	1	0	1	0	1	None	0	1	0	1	0	1	0	1	0	1	None	None	0	1
DRR030288_S1_L001_R1_001_val_1_DRR030288_S1_L001_R2_001_val_2_1_hxb2_pol	PR,RT,IN	None	None	0	1	0	1	0	1	0	1	0	1	0	1	0	1	0	1	None	0	1	0	1	0	1	0	1	0	1	0	1	0	1	None	0	1	0	1	0	1	0	1	0	1	None	None	0	1
DRR030289_S1_L001_R1_001_val_1_DRR030289_S1_L001_R2_001_val_2_1_hxb2_pol	PR,RT,IN	None	None	0	1	0	1	0	1	0	1	0	1	0	1	0	1	0	1	None	0	1	0	1	0	1	0	1	0	1	0	1	0	1	None	0	1	0	1	0	1	0	1	0	1	None	None	0	1
DRR030290_S1_L001_R1_001_val_1_DRR030290_S1_L001_R2_001_val_2_1_hxb2_pol	PR,RT,IN	None	None	0	1	0	1	0	1	0	1	0	1	0	1	0	1	0	1	None	0	1	0	1	0	1	0	1	0	1	0	1	0	1	None	0	1	0	1	0	1	0	1	0	1	None	None	0	1
DRR030291_S1_L001_R1_001_val_1_DRR030291_S1_L001_R2_001_val_2_1_hxb2_pol	PR,RT,IN	None	None	0	1	0	1	0	1	0	1	0	1	0	1	0	1	0	1	None	0	1	0	1	0	1	0	1	0	1	0	1	0	1	None	0	1	0	1	0	1	0	1	0	1	None	None	0	1
DRR030292_S1_L001_R1_001_val_1_DRR030292_S1_L001_R2_001_val_2_1_hxb2_pol	PR,RT,IN	None	None	0	1	0	1	0	1	0	1	0	1	0	1	0	1	0	1	None	0	1	0	1	0	1	0	1	0	1	0	1	0	1	None	0	1	0	1	0	1	0	1	0	1	None	None	0	1
DRR030293_S1_L001_R1_001_val_1_DRR030293_S1_L001_R2_001_val_2_1_hxb2_pol	PR,RT,IN	None	None	0	1	0	1	0	1	0	1	0	1	0	1	0	1	0	1	None	0	1	0	1	0	1	0	1	0	1	0	1	0	1	H221HY	10	2	10	2	10	2	15	3	15	3	None	G163GART	0	1
DRR030294_S1_L001_R1_001_val_1_DRR030294_S1_L001_R2_001_val_2_1_hxb2_pol	PR,RT,IN	None	None	0	1	0	1	0	1	0	1	0	1	0	1	0	1	0	1	None	0	1	0	1	0	1	0	1	0	1	0	1	0	1	None	0	1	0	1	0	1	0	1	0	1	None	L74LIM	0	1
DRR030295_S1_L001_R1_001_val_1_DRR030295_S1_L001_R2_001_val_2_1_hxb2_pol	PR,RT,IN	None	None	0	1	0	1	0	1	0	1	0	1	0	1	0	1	0	1	None	0	1	0	1	0	1	0	1	0	1	0	1	0	1	None	0	1	0	1	0	1	0	1	0	1	None	None	0	1
DRR030296_S1_L001_R1_001_val_1_DRR030296_S1_L001_R2_001_val_2_1_hxb2_pol	PR,RT,IN	None	None	0	1	0	1	0	1	0	1	0	1	0	1	0	1	0	1	None	0	1	0	1	0	1	0	1	0	1	0	1	0	1	None	0	1	0	1	0	1	0	1	0	1	None	None	0	1
DRR030297_S1_L001_R1_001_val_1_DRR030297_S1_L001_R2_001_val_2_1_hxb2_pol	PR,RT,IN	None	None	0	1	0	1	0	1	0	1	0	1	0	1	0	1	0	1	None	0	1	0	1	0	1	0	1	0	1	0	1	0	1	None	0	1	0	1	0	1	0	1	0	1	None	None	0	1
DRR030298_S1_L001_R1_001_val_1_DRR030298_S1_L001_R2_001_val_2_1_hxb2_pol	PR,RT,IN	None	None	0	1	0	1	0	1	0	1	0	1	0	1	0	1	0	1	None	0	1	0	1	0	1	0	1	0	1	0	1	0	1	V106I	10	2	0	1	10	2	10	2	10	2	None	None	0	1
DRR030299_S1_L001_R1_001_val_1_DRR030299_S1_L001_R2_001_val_2_1_hxb2_pol	PR,RT,IN	None	None	0	1	0	1	0	1	0	1	0	1	0	1	0	1	0	1	None	0	1	0	1	0	1	0	1	0	1	0	1	0	1	None	0	1	0	1	0	1	0	1	0	1	None	None	0	1
DRR030300_S1_L001_R1_001_val_1_DRR030300_S1_L001_R2_001_val_2_1_hxb2_pol	PR,RT,IN	None	None	0	1	0	1	0	1	0	1	0	1	0	1	0	1	0	1	K65KR,M184MIV	60	5	-25	1	50	4	70	5	90	5	90	5	50	4	None	0	1	0	1	0	1	0	1	0	1	N155NH	None	10	2
DRR030301_S1_L001_R1_001_val_1_DRR030301_S1_L001_R2_001_val_2_1_hxb2_pol	PR,RT,IN	M46MI	None	10	2	0	1	10	2	10	2	10	2	30	4	10	2	5	1	None	0	1	0	1	0	1	0	1	0	1	0	1	0	1	None	0	1	0	1	0	1	0	1	0	1	None	None	0	1
DRR030302_S1_L001_R1_001_val_1_DRR030302_S1_L001_R2_001_val_2_1_hxb2_pol	PR,RT,IN	None	None	0	1	0	1	0	1	0	1	0	1	0	1	0	1	0	1	None	0	1	0	1	0	1	0	1	0	1	0	1	0	1	V106VI	10	2	0	1	10	2	10	2	10	2	None	None	0	1
DRR030303_S1_L001_R1_001_val_1_DRR030303_S1_L001_R2_001_val_2_1_hxb2_pol	PR,RT,IN	None	None	0	1	0	1	0	1	0	1	0	1	0	1	0	1	0	1	None	0	1	0	1	0	1	0	1	0	1	0	1	0	1	V106VI	10	2	0	1	10	2	10	2	10	2	None	None	0	1
DRR030304_S1_L001_R1_001_val_1_DRR030304_S1_L001_R2_001_val_2_1_hxb2_pol	PR,RT,IN	None	None	0	1	0	1	0	1	0	1	0	1	0	1	0	1	0	1	None	0	1	0	1	0	1	0	1	0	1	0	1	0	1	V106VI	10	2	0	1	10	2	10	2	10	2	None	None	0	1
DRR030305_S1_L001_R1_001_val_1_DRR030305_S1_L001_R2_001_val_2_1_hxb2_pol	PR,RT,IN	M46L	None	10	2	0	1	10	2	10	2	10	2	20	3	10	2	10	2	A62AV,K65R,M184V	65	5	-20	1	55	4	75	5	95	5	95	5	55	4	None	0	1	0	1	0	1	0	1	0	1	Y143ACGS	T97A,D232N	5	1
DRR030306_S1_L001_R1_001_val_1_DRR030306_S1_L001_R2_001_val_2_1_hxb2_pol	PR,RT,IN	M46L	None	10	2	0	1	10	2	10	2	10	2	20	3	10	2	10	2	A62AV,K65R,M184V	65	5	-20	1	55	4	75	5	95	5	95	5	55	4	None	0	1	0	1	0	1	0	1	0	1	E138EK,Y143ACGS	T97A,D232N	15	3
DRR030307_S1_L001_R1_001_val_1_DRR030307_S1_L001_R2_001_val_2_1_hxb2_pol	PR,RT,IN	None	None	0	1	0	1	0	1	0	1	0	1	0	1	0	1	0	1	D67N,T69D,M184MV,K219E	25	3	15	3	25	3	50	4	60	5	60	5	0	1	L100LV,K103KE,G190Q	40	4	90	5	55	4	90	5	60	5	N155H	None	10	2
DRR030308_S1_L001_R1_001_val_1_DRR030308_S1_L001_R2_001_val_2_1_hxb2_pol	PR,RT,IN	None	None	0	1	0	1	0	1	0	1	0	1	0	1	0	1	0	1	E44EA,D67N,T69DG,K219E	20	3	30	4	35	4	40	4	0	1	0	1	15	3	L100LV,E138EG,G190Q	40	4	100	5	65	5	100	5	75	5	N155H	T97TA	10	2
DRR030309_S1_L001_R1_001_val_1_DRR030309_S1_L001_R2_001_val_2_1_hxb2_pol	PR,RT,IN	None	None	0	1	0	1	0	1	0	1	0	1	0	1	0	1	0	1	D67N,T69DG,K219E	20	3	30	4	35	4	40	4	0	1	0	1	15	3	L100V,G190Q	40	4	90	5	55	4	90	5	60	5	N155H	T97A	10	2
DRR030310_S1_L001_R1_001_val_1_DRR030310_S1_L001_R2_001_val_2_1_hxb2_pol	PR,RT,IN	None	None	0	1	0	1	0	1	0	1	0	1	0	1	0	1	0	1	None	0	1	0	1	0	1	0	1	0	1	0	1	0	1	None	0	1	0	1	0	1	0	1	0	1	None	D232N	0	1
DRR030311_S1_L001_R1_001_val_1_DRR030311_S1_L001_R2_001_val_2_1_hxb2_pol	PR,RT,IN	None	None	0	1	0	1	0	1	0	1	0	1	0	1	0	1	0	1	None	0	1	0	1	0	1	0	1	0	1	0	1	0	1	None	0	1	0	1	0	1	0	1	0	1	None	D232N	0	1
DRR030312_S1_L001_R1_001_val_1_DRR030312_S1_L001_R2_001_val_2_1_hxb2_pol	PR,RT,IN	None	None	0	1	0	1	0	1	0	1	0	1	0	1	0	1	0	1	None	0	1	0	1	0	1	0	1	0	1	0	1	0	1	None	0	1	0	1	0	1	0	1	0	1	None	D232N	0	1
DRR030313_S1_L001_R1_001_val_1_DRR030313_S1_L001_R2_001_val_2_1_hxb2_pol	PR,RT,IN	None	None	0	1	0	1	0	1	0	1	0	1	0	1	0	1	0	1	None	0	1	0	1	0	1	0	1	0	1	0	1	0	1	None	0	1	0	1	0	1	0	1	0	1	None	D232N	0	1
DRR030314_S1_L001_R1_001_val_1_DRR030314_S1_L001_R2_001_val_2_1_hxb2_pol	PR,RT,IN	None	None	0	1	0	1	0	1	0	1	0	1	0	1	0	1	0	1	None	0	1	0	1	0	1	0	1	0	1	0	1	0	1	None	0	1	0	1	0	1	0	1	0	1	None	D232N	0	1
DRR030315_S1_L001_R1_001_val_1_DRR030315_S1_L001_R2_001_val_2_1_hxb2_pol	PR,RT,IN	None	None	0	1	0	1	0	1	0	1	0	1	0	1	0	1	0	1	M184MV	15	3	-10	1	-10	1	10	2	60	5	60	5	-10	1	K103KN	0	1	60	5	0	1	60	5	0	1	Q148QH	D232N	25	3
DRR030316_S1_L001_R1_001_val_1_DRR030316_S1_L001_R2_001_val_2_1_hxb2_pol	PR,RT,IN	None	None	0	1	0	1	0	1	0	1	0	1	0	1	0	1	0	1	M184MV	15	3	-10	1	-10	1	10	2	60	5	60	5	-10	1	K103KN	0	1	60	5	0	1	60	5	0	1	Q148QH	D232N	25	3
DRR030317_S1_L001_R1_001_val_1_DRR030317_S1_L001_R2_001_val_2_1_hxb2_pol	PR,RT,IN	None	None	0	1	0	1	0	1	0	1	0	1	0	1	0	1	0	1	None	0	1	0	1	0	1	0	1	0	1	0	1	0	1	None	0	1	0	1	0	1	0	1	0	1	None	None	0	1
Sequence Name	Genes	PI Major	PI Accessory	ATV/r Score	ATV/r Level	DRV/r Score	DRV/r Level	FPV/r Score	FPV/r Level	IDV/r Score	IDV/r Level	LPV/r Score	LPV/r Level	NFV Score	NFV Level	SQV/r Score	SQV/r Level	TPV/r Score	TPV/r Level	NRTI	ABC Score	ABC Level	AZT Score	AZT Level	D4T Score	D4T Level	DDI Score	DDI Level	FTC Score	FTC Level	3TC Score	3TC Level	TDF Score	TDF Level	NNRTI	DOR Score	DOR Level	EFV Score	EFV Level	ETR Score	ETR Level	NVP Score	NVP Level	RPV Score	RPV Level	INSTI Major	INSTI Accessory	BIC Score	BIC Level
DRR030218_S1_L001_R1_001_val_1_DRR030218_S1_L001_R2_001_val_2_1_hxb2_pol	PR,RT,IN	M46MIL,I84IV,L90M	K20KT,G73S	135	5	15	3	130	5	145	5	65	5	205	5	155	5	45	4	M41L,D67DN,T69TADN,M184V,L210LW,T215Y	85	5	110	5	120	5	115	5	80	5	80	5	55	4	None	0	1	0	1	0	1	0	1	0	1	None	None	0	1
DRR030219_S1_L001_R1_001_val_1_DRR030219_S1_L001_R2_001_val_2_1_hxb2_pol	PR,RT,IN	M46IL,I84V,L90M	G73S	130	5	15	3	125	5	140	5	65	5	190	5	150	5	45	4	M41L,D67DN,T69TADN,M184MV,L210LW,T215Y	85	5	110	5	120	5	115	5	80	5	80	5	55	4	None	0	1	0	1	0	1	0	1	0	1	None	None	0	1
DRR030220_S1_L001_R1_001_val_1_DRR030220_S1_L001_R2_001_val_2_1_hxb2_pol	PR,RT,IN	M46I,I84V,L90M	G73S	130	5	15	3	125	5	140	5	65	5	190	5	150	5	40	4	M41L,A62AV,V75VAIT,M184V,T215Y	55	4	65	5	120	5	80	5	75	5	75	5	25	3	None	0	1	0	1	0	1	0	1	0	1	None	None	0	1
DRR030221_S1_L001_R1_001_val_1_DRR030221_S1_L001_R2_001_val_2_1_hxb2_pol	PR,RT,IN	M46I,I84V,L90M	G73S	130	5	15	3	125	5	140	5	65	5	190	5	150	5	40	4	M41L,D67N,T69D,L210W,T215Y	70	5	120	5	130	5	105	5	20	3	20	3	65	5	K103KN	0	1	60	5	0	1	60	5	0	1	None	None	0	1
DRR030222_S1_L001_R1_001_val_1_DRR030222_S1_L001_R2_001_val_2_1_hxb2_pol	PR,RT,IN	M46I,I84V,L90M	K20KT,G73S	135	5	15	3	130	5	145	5	65	5	205	5	155	5	40	4	M41L,D67N,T69D,L210W,T215Y	70	5	120	5	130	5	105	5	20	3	20	3	65	5	L100LI,K101KEQ,K103N,V108VI,K238KN,N348NI	55	4	155	5	45	4	190	5	105	5	None	None	0	1
DRR030223_S1_L001_R1_001_val_1_DRR030223_S1_L001_R2_001_val_2_1_hxb2_pol	PR,RT,IN	M46I,I84V,L90M	K20KT,G73GS	135	5	15	3	130	5	145	5	65	5	205	5	155	5	40	4	M41L,D67N,T69D,L74LV,L210LW,T215Y	100	5	120	5	130	5	165	5	20	3	20	3	65	5	L100LI,K101KPQT,K103N	40	4	180	5	90	5	180	5	120	5	None	None	0	1
DRR030224_S1_L001_R1_001_val_1_DRR030224_S1_L001_R2_001_val_2_1_hxb2_pol	PR,RT,IN	M46I,I84V,L90M	G73GS	130	5	15	3	125	5	140	5	65	5	190	5	150	5	40	4	M41L,D67N,T69D,L74LV,L210W,T215Y	100	5	120	5	130	5	165	5	20	3	20	3	65	5	L100LI,K101KPQT,K103KN,Y181YC,G190GRS	85	5	270	5	140	5	300	5	190	5	None	None	0	1
DRR030225_S1_L001_R1_001_val_1_DRR030225_S1_L001_R2_001_val_2_1_hxb2_pol	PR,RT,IN	M46I,I84V,L90M	F53FY,G73S,T74TP	140	5	20	3	135	5	150	5	70	5	210	5	160	5	65	5	M41L,A62AV,V75VAIT,M184V,T215Y	55	4	65	5	120	5	80	5	75	5	75	5	25	3	None	0	1	0	1	0	1	0	1	0	1	None	None	0	1
DRR030226_S1_L001_R1_001_val_1_DRR030226_S1_L001_R2_001_val_2_1_hxb2_pol	PR,RT,IN	M46I,I54V,V82T,I84IV	L24I	145	5	15	3	125	5	150	5	115	5	170	5	130	5	95	5	M41L,L74V,T215F	60	5	65	5	65	5	95	5	5	1	5	1	25	3	L100I,K103N,H221HY	40	4	130	5	40	4	135	5	75	5	None	None	0	1
DRR030227_S1_L001_R1_001_val_1_DRR030227_S1_L001_R2_001_val_2_1_hxb2_pol	PR,RT,IN	V32I,M46I,I47V,V82A,L90M	None	110	5	30	4	145	5	135	5	105	5	190	5	95	5	40	4	M41L,E44EA,D67N,M184V,L210W,T215Y	90	5	115	5	115	5	90	5	80	5	80	5	60	5	None	0	1	0	1	0	1	0	1	0	1	None	None	0	1
DRR030228_S1_L001_R1_001_val_1_DRR030228_S1_L001_R2_001_val_2_1_hxb2_pol	PR,RT,IN	M46I,I84IV,L90M	G73S,T74TP	140	5	20	3	135	5	150	5	70	5	210	5	160	5	65	5	M41L,E44ED,A62V,L74LV,V75T,M184MV,T215Y	95	5	60	5	120	5	140	5	70	5	70	5	20	3	K103KN,V106VA,Y181YC,G190GA,H221HY,F227FL	165	5	220	5	60	5	285	5	95	5	None	None	0	1
DRR030229_S1_L001_R1_001_val_1_DRR030229_S1_L001_R2_001_val_2_1_hxb2_pol	PR,RT,IN	M46I,L76LV,I84V,L90M	G73GS	130	5	35	4	195	5	180	5	105	5	210	5	150	5	35	4	M41L,D67N,T69D,L74LV,M184V,L210W,T215Y	130	5	110	5	120	5	175	5	80	5	80	5	55	4	None	0	1	0	1	0	1	0	1	0	1	None	None	0	1
DRR030230_S1_L001_R1_001_val_1_DRR030230_S1_L001_R2_001_val_2_1_hxb2_pol	PR,RT,IN	M46I,I54IL,L76V,I84V,L90M	L33LF	140	5	70	5	265	5	190	5	140	5	235	5	155	5	35	4	M41L,D67N,T69D,M184V,L210W,T215Y	85	5	110	5	120	5	115	5	80	5	80	5	55	4	None	0	1	0	1	0	1	0	1	0	1	None	None	0	1
DRR030231_S1_L001_R1_001_val_1_DRR030231_S1_L001_R2_001_val_2_1_hxb2_pol	PR,RT,IN	M46I,I84IV,L90M	G73GS,T74P	140	5	20	3	135	5	150	5	70	5	210	5	160	5	65	5	M41L,E44ED,A62V,L74LV,V75T,Q151QKLM,T215Y	125	5	130	5	190	5	190	5	25	3	25	3	45	4	K103N,Y181YC,F227FL	75	5	105	5	30	4	150	5	45	4	None	None	0	1
DRR030232_S1_L001_R1_001_val_1_DRR030232_S1_L001_R2_001_val_2_1_hxb2_pol	PR,RT,IN	M46IV,I54V,V82VAIT,I84IV	K20KT,L24I	150	5	15	3	130	5	155	5	115	5	185	5	135	5	95	5	M41L,L74V,T215F	60	5	65	5	65	5	95	5	5	1	5	1	25	3	L100I,K103N	30	4	120	5	30	4	120	5	60	5	None	None	0	1
DRR030233_S1_L001_R1_001_val_1_DRR030233_S1_L001_R2_001_val_2_1_hxb2_pol	PR,RT,IN	M46I,I54IL,L76V,I84V,L90M	L10FIST,L33LF	140	5	75	5	280	5	200	5	145	5	250	5	155	5	35	4	M41L,D67N,T69D,M184V,L210W,T215Y	85	5	110	5	120	5	115	5	80	5	80	5	55	4	None	0	1	0	1	0	1	0	1	0	1	None	None	0	1
DRR030234_S1_L001_R1_001_val_1_DRR030234_S1_L001_R2_001_val_2_1_hxb2_pol	PR,RT,IN	V32I,M46I,I47V,V82A,L90M	None	110	5	30	4	145	5	135	5	105	5	190	5	95	5	40	4	M41L,E44EAD,D67N,L210W,T215Y	75	5	125	5	125	5	80	5	20	3	20	3	70	5	V106VI	10	2	0	1	10	2	10	2	10	2	None	None	0	1
DRR030235_S1_L001_R1_001_val_1_DRR030235_S1_L001_R2_001_val_2_1_hxb2_pol	PR,RT,IN	L76V	L89V	0	1	25	3	70	5	35	4	30	4	20	3	0	1	-5	1	M41L,D67N,V75M,L210W,T215Y,K219N	80	5	145	5	165	5	100	5	20	3	20	3	75	5	None	0	1	0	1	0	1	0	1	0	1	T66TI	None	5	1
DRR030236_S1_L001_R1_001_val_1_DRR030236_S1_L001_R2_001_val_2_1_hxb2_pol	PR,RT,IN	M46I,I54ILV,L76V,I84V,L90M	L10FI,L33F	140	5	75	5	280	5	205	5	145	5	250	5	155	5	65	5	M41L,D67N,T69D,M184V,L210W,T215Y	85	5	110	5	120	5	115	5	80	5	80	5	55	4	None	0	1	0	1	0	1	0	1	0	1	None	None	0	1
DRR030237_S1_L001_R1_001_val_1_DRR030237_S1_L001_R2_001_val_2_1_hxb2_pol	PR,RT,IN	M46IV,I54V,V82T,I84IV	K20MT,L24I	150	5	15	3	130	5	155	5	115	5	185	5	135	5	95	5	M41L,L74V,T215F	60	5	65	5	65	5	95	5	5	1	5	1	25	3	L100I,K103N	30	4	120	5	30	4	120	5	60	5	None	None	0	1
DRR030238_S1_L001_R1_001_val_1_DRR030238_S1_L001_R2_001_val_2_1_hxb2_pol	PR,RT,IN	None	None	0	1	0	1	0	1	0	1	0	1	0	1	0	1	0	1	None	0	1	0	1	0	1	0	1	0	1	0	1	0	1	None	0	1	0	1	0	1	0	1	0	1	None	L74LM	0	1
DRR030239_S1_L001_R1_001_val_1_DRR030239_S1_L001_R2_001_val_2_1_hxb2_pol	PR,RT,IN	None	None	0	1	0	1	0	1	0	1	0	1	0	1	0	1	0	1	M184V,T215TNSY	25	3	30	4	30	4	25	3	60	5	60	5	0	1	None	0	1	0	1	0	1	0	1	0	1	None	None	0	1
DRR030240_S1_L001_R1_001_val_1_DRR030240_S1_L001_R2_001_val_2_1_hxb2_pol	PR,RT,IN	None	None	0	1	0	1	0	1	0	1	0	1	0	1	0	1	0	1	T215Y	10	2	40	4	40	4	15	3	0	1	0	1	10	2	K103N,V179T,Y188HL	60	5	120	5	10	2	120	5	60	5	None	None	0	1
DRR030241_S1_L001_R1_001_val_1_DRR030241_S1_L001_R2_001_val_2_1_hxb2_pol	PR,RT,IN	M46I,I84IV,L90M	G73GS,T74TP	140	5	20	3	135	5	150	5	70	5	210	5	160	5	65	5	A62V,T69TAGS,V75T,Q151M,M184V,T215Y	100	5	110	5	175	5	130	5	80	5	80	5	35	4	K103N,V179VF,Y181C	25	3	100	5	60	5	135	5	75	5	None	None	0	1
DRR030242_S1_L001_R1_001_val_1_DRR030242_S1_L001_R2_001_val_2_1_hxb2_pol	PR,RT,IN	M46I,I54V,V82VAIT,I84IV	L10FI,K20IMT,L24I	150	5	20	3	145	5	165	5	120	5	200	5	135	5	95	5	M41L,L74V,M184V,T215FV	90	5	55	4	55	4	105	5	65	5	65	5	15	3	L100I,K103N	30	4	120	5	30	4	120	5	60	5	None	None	0	1
DRR030243_S1_L001_R1_001_val_1_DRR030243_S1_L001_R2_001_val_2_1_hxb2_pol	PR,RT,IN	G48GV,L90M	F53FL	75	5	0	1	30	4	50	4	25	3	110	5	130	5	0	1	D67N,K70R,L74LI,M184V,T215FV,K219Q	125	5	105	5	90	5	125	5	70	5	70	5	40	4	None	0	1	0	1	0	1	0	1	0	1	None	None	0	1
DRR030244_S1_L001_R1_001_val_1_DRR030244_S1_L001_R2_001_val_2_1_hxb2_pol	PR,RT,IN	None	None	0	1	0	1	0	1	0	1	0	1	0	1	0	1	0	1	M41ML,D67N,K70R,L74V,T215F,K219Q	100	5	145	5	130	5	140	5	20	3	20	3	65	5	K103N,V108I,H221Y,F227L	80	5	95	5	10	2	120	5	15	3	None	None	0	1
DRR030245_S1_L001_R1_001_val_1_DRR030245_S1_L001_R2_001_val_2_1_hxb2_pol	PR,RT,IN	M46I,I54M,I84IV,L90M	L10FI,K20IT,L33LF	145	5	55	4	215	5	170	5	105	5	245	5	160	5	70	5	A62V,T69GS,V75T,Q151M,T215Y	85	5	110	5	175	5	120	5	20	3	20	3	35	4	K103N,V179VF,Y181C	25	3	100	5	60	5	135	5	75	5	None	None	0	1
DRR030246_S1_L001_R1_001_val_1_DRR030246_S1_L001_R2_001_val_2_1_hxb2_pol	PR,RT,IN	V32I,M46I,I47AV,I54IM,V82VA,L90M	L10LFV,L33LF	160	5	70	5	285	5	195	5	205	5	275	5	135	5	70	5	M41L,E44D,D67N,M184V,L210W,T215Y	90	5	115	5	115	5	90	5	80	5	80	5	60	5	A98G,K101KE,K103KN,V108VI,Y181C,G190GA	80	5	185	5	90	5	265	5	135	5	None	None	0	1
DRR030247_S1_L001_R1_001_val_1_DRR030247_S1_L001_R2_001_val_2_1_hxb2_pol	PR,RT,IN	None	None	0	1	0	1	0	1	0	1	0	1	0	1	0	1	0	1	None	0	1	0	1	0	1	0	1	0	1	0	1	0	1	None	0	1	0	1	0	1	0	1	0	1	None	None	0	1
DRR030248_S1_L001_R1_001_val_1_DRR030248_S1_L001_R2_001_val_2_1_hxb2_pol	PR,RT,IN	None	None	0	1	0	1	0	1	0	1	0	1	0	1	0	1	0	1	None	0	1	0	1	0	1	0	1	0	1	0	1	0	1	None	0	1	0	1	0	1	0	1	0	1	None	None	0	1
DRR030249_S1_L001_R1_001_val_1_DRR030249_S1_L001_R2_001_val_2_1_hxb2_pol	PR,RT,IN	D30N,M46L	K20T,N88D	25	3	0	1	15	3	15	3	10	2	155	5	25	3	10	2	M41L,D67N,T69D,L210W,T215Y	70	5	120	5	130	5	105	5	20	3	20	3	65	5	None	0	1	0	1	0	1	0	1	0	1	Y143R	T97A,G163R	10	2
DRR030250_S1_L001_R1_001_val_1_DRR030250_S1_L001_R2_001_val_2_1_hxb2_pol	PR,RT,IN	None	None	0	1	0	1	0	1	0	1	0	1	0	1	0	1	0	1	None	0	1	0	1	0	1	0	1	0	1	0	1	0	1	None	0	1	0	1	0	1	0	1	0	1	None	None	0	1
DRR030251_S1_L001_R1_001_val_1_DRR030251_S1_L001_R2_001_val_2_1_hxb2_pol	PR,RT,IN	None	None	0	1	0	1	0	1	0	1	0	1	0	1	0	1	0	1	None	0	1	0	1	0	1	0	1	0	1	0	1	0	1	None	0	1	0	1	0	1	0	1	0	1	None	None	0	1
DRR030252_S1_L001_R1_001_val_1_DRR030252_S1_L001_R2_001_val_2_1_hxb2_pol	PR,RT,IN	None	None	0	1	0	1	0	1	0	1	0	1	0	1	0	1	0	1	None	0	1	0	1	0	1	0	1	0	1	0	1	0	1	V179VE	0	1	10	2	10	2	10	2	10	2	None	None	0	1
DRR030253_S1_L001_R1_001_val_1_DRR030253_S1_L001_R2_001_val_2_1_hxb2_pol	PR,RT,IN	None	None	0	1	0	1	0	1	0	1	0	1	0	1	0	1	0	1	None	0	1	0	1	0	1	0	1	0	1	0	1	0	1	None	0	1	0	1	0	1	0	1	0	1	None	None	0	1
DRR030254_S1_L001_R1_001_val_1_DRR030254_S1_L001_R2_001_val_2_1_hxb2_pol	PR,RT,IN	None	None	0	1	0	1	0	1	0	1	0	1	0	1	0	1	0	1	None	0	1	0	1	0	1	0	1	0	1	0	1	0	1	None	0	1	0	1	0	1	0	1	0	1	None	None	0	1
DRR030255_S1_L001_R1_001_val_1_DRR030255_S1_L001_R2_001_val_2_1_hxb2_pol	PR,RT,IN	None	None	0	1	0	1	0	1	0	1	0	1	0	1	0	1	0	1	None	0	1	0	1	0	1	0	1	0	1	0	1	0	1	None	0	1	0	1	0	1	0	1	0	1	None	None	0	1
DRR030256_S1_L001_R1_001_val_1_DRR030256_S1_L001_R2_001_val_2_1_hxb2_pol	PR,RT,IN	None	None	0	1	0	1	0	1	0	1	0	1	0	1	0	1	0	1	None	0	1	0	1	0	1	0	1	0	1	0	1	0	1	E138A	0	1	0	1	10	2	0	1	15	3	None	None	0	1
DRR030257_S1_L001_R1_001_val_1_DRR030257_S1_L001_R2_001_val_2_1_hxb2_pol	PR,RT,IN	None	None	0	1	0	1	0	1	0	1	0	1	0	1	0	1	0	1	None	0	1	0	1	0	1	0	1	0	1	0	1	0	1	None	0	1	0	1	0	1	0	1	0	1	None	G163R	0	1
DRR030258_S1_L001_R1_001_val_1_DRR030258_S1_L001_R2_001_val_2_1_hxb2_pol	PR,RT,IN	None	None	0	1	0	1	0	1	0	1	0	1	0	1	0	1	0	1	None	0	1	0	1	0	1	0	1	0	1	0	1	0	1	V179DE	0	1	10	2	10	2	10	2	10	2	None	None	0	1
DRR030259_S1_L001_R1_001_val_1_DRR030259_S1_L001_R2_001_val_2_1_hxb2_pol	PR,RT,IN	None	None	0	1	0	1	0	1	0	1	0	1	0	1	0	1	0	1	None	0	1	0	1	0	1	0	1	0	1	0	1	0	1	None	0	1	0	1	0	1	0	1	0	1	None	None	0	1
DRR030260_S1_L001_R1_001_val_1_DRR030260_S1_L001_R2_001_val_2_1_hxb2_pol	PR,RT,IN	None	None	0	1	0	1	0	1	0	1	0	1	0	1	0	1	0	1	None	0	1	0	1	0	1	0	1	0	1	0	1	0	1	None	0	1	0	1	0	1	0	1	0	1	None	None	0	1
DRR030261_S1_L001_R1_001_val_1_DRR030261_S1_L001_R2_001_val_2_1_hxb2_pol	PR,RT,IN	M46I,L76V	None	10	2	20	3	80	5	50	4	50	4	50	4	10	2	0	1	D67DG,M184V	20	3	0	1	0	1	15	3	60	5	60	5	-5	1	None	0	1	0	1	0	1	0	1	0	1	N155H	None	10	2
DRR030262_S1_L001_R1_001_val_1_DRR030262_S1_L001_R2_001_val_2_1_hxb2_pol	PR,RT,IN	M46I,I54V,V82VA	L10F,L24I,L33F,Q58QE	75	5	10	2	90	5	105	5	95	5	145	5	75	5	45	4	L74V,M184V	60	5	-10	1	-10	1	70	5	60	5	60	5	-10	1	None	0	1	0	1	0	1	0	1	0	1	None	None	0	1
DRR030263_S1_L001_R1_001_val_1_DRR030263_S1_L001_R2_001_val_2_1_hxb2_pol	PR,RT,IN	None	None	0	1	0	1	0	1	0	1	0	1	0	1	0	1	0	1	None	0	1	0	1	0	1	0	1	0	1	0	1	0	1	None	0	1	0	1	0	1	0	1	0	1	None	None	0	1
DRR030264_S1_L001_R1_001_val_1_DRR030264_S1_L001_R2_001_val_2_1_hxb2_pol	PR,RT,IN	None	None	0	1	0	1	0	1	0	1	0	1	0	1	0	1	0	1	M184MIV	15	3	-10	1	-10	1	10	2	60	5	60	5	-10	1	None	0	1	0	1	0	1	0	1	0	1	None	None	0	1
DRR030265_S1_L001_R1_001_val_1_DRR030265_S1_L001_R2_001_val_2_1_hxb2_pol	PR,RT,IN	None	None	0	1	0	1	0	1	0	1	0	1	0	1	0	1	0	1	M184I	15	3	-10	1	-10	1	10	2	60	5	60	5	-10	1	None	0	1	0	1	0	1	0	1	0	1	G140GS,Q148QH	None	45	4
DRR030266_S1_L001_R1_001_val_1_DRR030266_S1_L001_R2_001_val_2_1_hxb2_pol	PR,RT,IN	None	None	0	1	0	1	0	1	0	1	0	1	0	1	0	1	0	1	M184MIV	15	3	-10	1	-10	1	10	2	60	5	60	5	-10	1	None	0	1	0	1	0	1	0	1	0	1	G140S,Q148H	None	45	4
DRR030267_S1_L001_R1_001_val_1_DRR030267_S1_L001_R2_001_val_2_1_hxb2_pol	PR,RT,IN	None	None	0	1	0	1	0	1	0	1	0	1	0	1	0	1	0	1	None	0	1	0	1	0	1	0	1	0	1	0	1	0	1	None	0	1	0	1	0	1	0	1	0	1	None	None	0	1
DRR030268_S1_L001_R1_001_val_1_DRR030268_S1_L001_R2_001_val_2_1_hxb2_pol	PR,RT,IN	None	None	0	1	0	1	0	1	0	1	0	1	0	1	0	1	0	1	None	0	1	0	1	0	1	0	1	0	1	0	1	0	1	None	0	1	0	1	0	1	0	1	0	1	None	None	0	1
DRR030269_S1_L001_R1_001_val_1_DRR030269_S1_L001_R2_001_val_2_1_hxb2_pol	PR,RT,IN	None	None	0	1	0	1	0	1	0	1	0	1	0	1	0	1	0	1	None	0	1	0	1	0	1	0	1	0	1	0	1	0	1	None	0	1	0	1	0	1	0	1	0	1	None	None	0	1
DRR030270_S1_L001_R1_001_val_1_DRR030270_S1_L001_R2_001_val_2_1_hxb2_pol	PR,RT,IN	None	None	0	1	0	1	0	1	0	1	0	1	0	1	0	1	0	1	None	0	1	0	1	0	1	0	1	0	1	0	1	0	1	None	0	1	0	1	0	1	0	1	0	1	None	None	0	1
DRR030271_S1_L001_R1_001_val_1_DRR030271_S1_L001_R2_001_val_2_1_hxb2_pol	PR,RT,IN	None	None	0	1	0	1	0	1	0	1	0	1	0	1	0	1	0	1	M184MIV	15	3	-10	1	-10	1	10	2	60	5	60	5	-10	1	None	0	1	0	1	0	1	0	1	0	1	N155NH	None	10	2
DRR030272_S1_L001_R1_001_val_1_DRR030272_S1_L001_R2_001_val_2_1_hxb2_pol	PR,RT,IN	None	None	0	1	0	1	0	1	0	1	0	1	0	1	0	1	0	1	None	0	1	0	1	0	1	0	1	0	1	0	1	0	1	None	0	1	0	1	0	1	0	1	0	1	None	None	0	1
DRR030273_S1_L001_R1_001_val_1_DRR030273_S1_L001_R2_001_val_2_1_hxb2_pol	PR,RT,IN	None	None	0	1	0	1	0	1	0	1	0	1	0	1	0	1	0	1	None	0	1	0	1	0	1	0	1	0	1	0	1	0	1	None	0	1	0	1	0	1	0	1	0	1	None	None	0	1
DRR030274_S1_L001_R1_001_val_1_DRR030274_S1_L001_R2_001_val_2_1_hxb2_pol	PR,RT,IN	None	None	0	1	0	1	0	1	0	1	0	1	0	1	0	1	0	1	None	0	1	0	1	0	1	0	1	0	1	0	1	0	1	None	0	1	0	1	0	1	0	1	0	1	None	None	0	1
DRR030275_S1_L001_R1_001_val_1_DRR030275_S1_L001_R2_001_val_2_1_hxb2_pol	PR,RT,IN	None	None	0	1	0	1	0	1	0	1	0	1	0	1	0	1	0	1	None	0	1	0	1	0	1	0	1	0	1	0	1	0	1	None	0	1	0	1	0	1	0	1	0	1	None	None	0	1
DRR030276_S1_L001_R1_001_val_1_DRR030276_S1_L001_R2_001_val_2_1_hxb2_pol	PR,RT,IN	None	None	0	1	0	1	0	1	0	1	0	1	0	1	0	1	0	1	None	0	1	0	1	0	1	0	1	0	1	0	1	0	1	None	0	1	0	1	0	1	0	1	0	1	None	P142PT	0	1
DRR030277_S1_L001_R1_001_val_1_DRR030277_S1_L001_R2_001_val_2_1_hxb2_pol	PR,RT,IN	None	None	0	1	0	1	0	1	0	1	0	1	0	1	0	1	0	1	None	0	1	0	1	0	1	0	1	0	1	0	1	0	1	None	0	1	0	1	0	1	0	1	0	1	None	None	0	1
DRR030278_S1_L001_R1_001_val_1_DRR030278_S1_L001_R2_001_val_2_1_hxb2_pol	PR,RT,IN	None	None	0	1	0	1	0	1	0	1	0	1	0	1	0	1	0	1	None	0	1	0	1	0	1	0	1	0	1	0	1	0	1	None	0	1	0	1	0	1	0	1	0	1	None	None	0	1
DRR030279_S1_L001_R1_001_val_1_DRR030279_S1_L001_R2_001_val_2_1_hxb2_pol	PR,RT,IN	None	None	0	1	0	1	0	1	0	1	0	1	0	1	0	1	0	1	None	0	1	0	1	0	1	0	1	0	1	0	1	0	1	None	0	1	0	1	0	1	0	1	0	1	None	None	0	1
DRR030280_S1_L001_R1_001_val_1_DRR030280_S1_L001_R2_001_val_2_1_hxb2_pol	PR,RT,IN	None	None	0	1	0	1	0	1	0	1	0	1	0	1	0	1	0	1	None	0	1	0	1	0	1	0	1	0	1	0	1	0	1	None	0	1	0	1	0	1	0	1	0	1	None	None	0	1
DRR030281_S1_L001_R1_001_val_1_DRR030281_S1_L001_R2_001_val_2_1_hxb2_pol	PR,RT,IN	None	None	0	1	0	1	0	1	0	1	0	1	0	1	0	1	0	1	None	0	1	0	1	0	1	0	1	0	1	0	1	0	1	None	0	1	0	1	0	1	0	1	0	1	None	None	0	1
DRR030282_S1_L001_R1_001_val_1_DRR030282_S1_L001_R2_001_val_2_1_hxb2_pol	PR,RT,IN	None	None	0	1	0	1	0	1	0	1	0	1	0	1	0	1	0	1	None	0	1	0	1	0	1	0	1	0	1	0	1	0	1	None	0	1	0	1	0	1	0	1	0	1	None	None	0	1
DRR030283_S1_L001_R1_001_val_1_DRR030283_S1_L001_R2_001_val_2_1_hxb2_pol	PR,RT,IN	None	None	0	1	0	1	0	1	0	1	0	1	0	1	0	1	0	1	None	0	1	0	1	0	1	0	1	0	1	0	1	0	1	None	0	1	0	1	0	1	0	1	0	1	None	None	0	1
DRR030284_S1_L001_R1_001_val_1_DRR030284_S1_L001_R2_001_val_2_1_hxb2_pol	PR,RT,IN	None	L10LF	0	1	5	1	15	3	10	2	5	1	15	3	0	1	0	1	None	0	1	0	1	0	1	0	1	0	1	0	1	0	1	None	0	1	0	1	0	1	0	1	0	1	None	None	0	1
DRR030285_S1_L001_R1_001_val_1_DRR030285_S1_L001_R2_001_val_2_1_hxb2_pol	PR,RT,IN	None	None	0	1	0	1	0	1	0	1	0	1	0	1	0	1	0	1	None	0	1	0	1	0	1	0	1	0	1	0	1	0	1	None	0	1	0	1	0	1	0	1	0	1	None	None	0	1
DRR030286_S1_L001_R1_001_val_1_DRR030286_S1_L001_R2_001_val_2_1_hxb2_pol	PR,RT,IN	None	None	0	1	0	1	0	1	0	1	0	1	0	1	0	1	0	1	None	0	1	0	1	0	1	0	1	0	1	0	1	0	1	None	0	1	0	1	0	1	0	1	0	1	None	None	0	1
DRR030287_S1_L001_R1_001_val_1_DRR030287_S1_L001_R2_001_val_2_1_hxb2_pol	PR,RT,IN	None	None	0	1	0	1	0	1	0	1	0	1	0	1	0	1	0	1	None	0	1	0	1	0	1	0	1	0	1	0	1	0	1	None	0	1	0	1	0	1	0	1	0	1	None	None	0	1
DRR030288_S1_L001_R1_001_val_1_DRR030288_S1_L001_R2_001_val_2_1_hxb2_pol	PR,RT,IN	None	None	0	1	0	1	0	1	0	1	0	1	0	1	0	1	0	1	None	0	1	0	1	0	1	0	1	0	1	0	1	0	1	None	0	1	0	1	0	1	0	1	0	1	None	None	0	1
DRR030289_S1_L001_R1_001_val_1_DRR030289_S1_L001_R2_001_val_2_1_hxb2_pol	PR,RT,IN	None	None	0	1	0	1	0	1	0	1	0	1	0	1	0	1	0	1	None	0	1	0	1	0	1	0	1	0	1	0	1	0	1	None	0	1	0	1	0	1	0	1	0	1	None	None	0	1
DRR030290_S1_L001_R1_001_val_1_DRR030290_S1_L001_R2_001_val_2_1_hxb2_pol	PR,RT,IN	None	None	0	1	0	1	0	1	0	1	0	1	0	1	0	1	0	1	None	0	1	0	1	0	1	0	1	0	1	0	1	0	1	None	0	1	0	1	0	1	0	1	0	1	None	None	0	1
DRR030291_S1_L001_R1_001_val_1_DRR030291_S1_L001_R2_001_val_2_1_hxb2_pol	PR,RT,IN	None	None	0	1	0	1	0	1	0	1	0	1	0	1	0	1	0	1	None	0	1	0	1	0	1	0	1	0	1	0	1	0	1	None	0	1	0	1	0	1	0	1	0	1	None	None	0	1
DRR030292_S1_L001_R1_001_val_1_DRR030292_S1_L001_R2_001_val_2_1_hxb2_pol	PR,RT,IN	None	None	0	1	0	1	0	1	0	1	0	1	0	1	0	1	0	1	None	0	1	0	1	0	1	0	1	0	1	0	1	0	1	None	0	1	0	1	0	1	0	1	0	1	None	None	0	1
DRR030293_S1_L001_R1_001_val_1_DRR030293_S1_L001_R2_001_val_2_1_hxb2_pol	PR,RT,IN	None	None	0	1	0	1	0	1	0	1	0	1	0	1	0	1	0	1	None	0	1	0	1	0	1	0	1	0	1	0	1	0	1	None	0	1	0	1	0	1	0	1	0	1	None	None	0	1
DRR030294_S1_L001_R1_001_val_1_DRR030294_S1_L001_R2_001_val_2_1_hxb2_pol	PR,RT,IN	None	None	0	1	0	1	0	1	0	1	0	1	0	1	0	1	0	1	None	0	1	0	1	0	1	0	1	0	1	0	1	0	1	None	0	1	0	1	0	1	0	1	0	1	None	None	0	1
DRR030295_S1_L001_R1_001_val_1_DRR030295_S1_L001_R2_001_val_2_1_hxb2_pol	PR,RT,IN	None	None	0	1	0	1	0	1	0	1	0	1	0	1	0	1	0	1	None	0	1	0	1	0	1	0	1	0	1	0	1	0	1	None	0	1	0	1	0	1	0	1	0	1	None	None	0	1
DRR030296_S1_L001_R1_001_val_1_DRR030296_S1_L001_R2_001_val_2_1_hxb2_pol	PR,RT,IN	None	None	0	1	0	1	0	1	0	1	0	1	0	1	0	1	0	1	None	0	1	0	1	0	1	0	1	0	1	0	1	0	1	None	0	1	0	1	0	1	0	1	0	1	None	None	0	1
DRR030297_S1_L001_R1_001_val_1_DRR030297_S1_L001_R2_001_val_2_1_hxb2_pol	PR,RT,IN	None	None	0	1	0	1	0	1	0	1	0	1	0	1	0	1	0	1	None	0	1	0	1	0	1	0	1	0	1	0	1	0	1	None	0	1	0	1	0	1	0	1	0	1	None	None	0	1
DRR030298_S1_L001_R1_001_val_1_DRR030298_S1_L001_R2_001_val_2_1_hxb2_pol	PR,RT,IN	None	None	0	1	0	1	0	1	0	1	0	1	0	1	0	1	0	1	None	0	1	0	1	0	1	0	1	0	1	0	1	0	1	V106I	10	2	0	1	10	2	10	2	10	2	None	None	0	1
DRR030299_S1_L001_R1_001_val_1_DRR030299_S1_L001_R2_001_val_2_1_hxb2_pol	PR,RT,IN	None	None	0	1	0	1	0	1	0	1	0	1	0	1	0	1	0	1	None	0	1	0	1	0	1	0	1	0	1	0	1	0	1	None	0	1	0	1	0	1	0	1	0	1	None	None	0	1
DRR030300_S1_L001_R1_001_val_1_DRR030300_S1_L001_R2_001_val_2_1_hxb2_pol	PR,RT,IN	None	None	0	1	0	1	0	1	0	1	0	1	0	1	0	1	0	1	M184MIV	15	3	-10	1	-10	1	10	2	60	5	60	5	-10	1	None	0	1	0	1	0	1	0	1	0	1	N155NH	None	10	2
DRR030301_S1_L001_R1_001_val_1_DRR030301_S1_L001_R2_001_val_2_1_hxb2_pol	PR,RT,IN	None	None	0	1	0	1	0	1	0	1	0	1	0	1	0	1	0	1	None	0	1	0	1	0	1	0	1	0	1	0	1	0	1	None	0	1	0	1	0	1	0	1	0	1	None	None	0	1
DRR030302_S1_L001_R1_001_val_1_DRR030302_S1_L001_R2_001_val_2_1_hxb2_pol	PR,RT,IN	None	None	0	1	0	1	0	1	0	1	0	1	0	1	0	1	0	1	None	0	1	0	1	0	1	0	1	0	1	0	1	0	1	V106VI	10	2	0	1	10	2	10	2	10	2	None	None	0	1
DRR030303_S1_L001_R1_001_val_1_DRR030303_S1_L001_R2_001_val_2_1_hxb2_pol	PR,RT,IN	None	None	0	1	0	1	0	1	0	1	0	1	0	1	0	1	0	1	None	0	1	0	1	0	1	0	1	0	1	0	1	0	1	V106VI	10	2	0	1	10	2	10	2	10	2	None	None	0	1
DRR030304_S1_L001_R1_001_val_1_DRR030304_S1_L001_R2_001_val_2_1_hxb2_pol	PR,RT,IN	None	None	0	1	0	1	0	1	0	1	0	1	0	1	0	1	0	1	None	0	1	0	1	0	1	0	1	0	1	0	1	0	1	V106VI	10	2	0	1	10	2	10	2	10	2	None	None	0	1
DRR030305_S1_L001_R1_001_val_1_DRR030305_S1_L001_R2_001_val_2_1_hxb2_pol	PR,RT,IN	M46L	None	10	2	0	1	10	2	10	2	10	2	20	3	10	2	10	2	A62AV,K65R,M184V	65	5	-20	1	55	4	75	5	95	5	95	5	55	4	None	0	1	0	1	0	1	0	1	0	1	Y143ACGS	T97A,D232N	5	1
DRR030306_S1_L001_R1_001_val_1_DRR030306_S1_L001_R2_001_val_2_1_hxb2_pol	PR,RT,IN	M46L	None	10	2	0	1	10	2	10	2	10	2	20	3	10	2	10	2	A62AV,K65R,M184V	65	5	-20	1	55	4	75	5	95	5	95	5	55	4	None	0	1	0	1	0	1	0	1	0	1	Y143ACGS	T97A,D232N	5	1
DRR030307_S1_L001_R1_001_val_1_DRR030307_S1_L001_R2_001_val_2_1_hxb2_pol	PR,RT,IN	None	None	0	1	0	1	0	1	0	1	0	1	0	1	0	1	0	1	D67N,T69D,M184MV,K219E	25	3	15	3	25	3	50	4	60	5	60	5	0	1	L100LV,G190Q	40	4	90	5	55	4	90	5	60	5	N155H	None	10	2
DRR030308_S1_L001_R1_001_val_1_DRR030308_S1_L001_R2_001_val_2_1_hxb2_pol	PR,RT,IN	None	None	0	1	0	1	0	1	0	1	0	1	0	1	0	1	0	1	D67N,T69DG,K219E	20	3	30	4	35	4	40	4	0	1	0	1	15	3	L100LV,E138EG,G190Q	40	4	100	5	65	5	100	5	75	5	N155H	T97A	10	2
DRR030309_S1_L001_R1_001_val_1_DRR030309_S1_L001_R2_001_val_2_1_hxb2_pol	PR,RT,IN	None	None	0	1	0	1	0	1	0	1	0	1	0	1	0	1	0	1	D67N,T69DG,K219E	20	3	30	4	35	4	40	4	0	1	0	1	15	3	L100V,G190Q	40	4	90	5	55	4	90	5	60	5	N155H	T97A	10	2
DRR030310_S1_L001_R1_001_val_1_DRR030310_S1_L001_R2_001_val_2_1_hxb2_pol	PR,RT,IN	None	None	0	1	0	1	0	1	0	1	0	1	0	1	0	1	0	1	None	0	1	0	1	0	1	0	1	0	1	0	1	0	1	None	0	1	0	1	0	1	0	1	0	1	None	D232N	0	1
DRR030311_S1_L001_R1_001_val_1_DRR030311_S1_L001_R2_001_val_2_1_hxb2_pol	PR,RT,IN	None	None	0	1	0	1	0	1	0	1	0	1	0	1	0	1	0	1	None	0	1	0	1	0	1	0	1	0	1	0	1	0	1	None	0	1	0	1	0	1	0	1	0	1	None	D232N	0	1
DRR030312_S1_L001_R1_001_val_1_DRR030312_S1_L001_R2_001_val_2_1_hxb2_pol	PR,RT,IN	None	None	0	1	0	1	0	1	0	1	0	1	0	1	0	1	0	1	None	0	1	0	1	0	1	0	1	0	1	0	1	0	1	None	0	1	0	1	0	1	0	1	0	1	None	D232N	0	1
DRR030313_S1_L001_R1_001_val_1_DRR030313_S1_L001_R2_001_val_2_1_hxb2_pol	PR,RT,IN	None	None	0	1	0	1	0	1	0	1	0	1	0	1	0	1	0	1	None	0	1	0	1	0	1	0	1	0	1	0	1	0	1	None	0	1	0	1	0	1	0	1	0	1	None	D232N	0	1
DRR030314_S1_L001_R1_001_val_1_DRR030314_S1_L001_R2_001_val_2_1_hxb2_pol	PR,RT,IN	None	None	0	1	0	1	0	1	0	1	0	1	0	1	0	1	0	1	None	0	1	0	1	0	1	0	1	0	1	0	1	0	1	None	0	1	0	1	0	1	0	1	0	1	None	D232N	0	1
DRR030315_S1_L001_R1_001_val_1_DRR030315_S1_L001_R2_001_val_2_1_hxb2_pol	PR,RT,IN	None	None	0	1	0	1	0	1	0	1	0	1	0	1	0	1	0	1	M184MV	15	3	-10	1	-10	1	10	2	60	5	60	5	-10	1	K103KN	0	1	60	5	0	1	60	5	0	1	Q148QH	D232N	25	3
DRR030316_S1_L001_R1_001_val_1_DRR030316_S1_L001_R2_001_val_2_1_hxb2_pol	PR,RT,IN	None	None	0	1	0	1	0	1	0	1	0	1	0	1	0	1	0	1	M184MV	15	3	-10	1	-10	1	10	2	60	5	60	5	-10	1	K103KN	0	1	60	5	0	1	60	5	0	1	Q148QH	D232N	25	3
DRR030317_S1_L001_R1_001_val_1_DRR030317_S1_L001_R2_001_val_2_1_hxb2_pol	PR,RT,IN	None	None	0	1	0	1	0	1	0	1	0	1	0	1	0	1	0	1	None	0	1	0	1	0	1	0	1	0	1	0	1	0	1	None	0	1	0	1	0	1	0	1	0	1	None	None	0	1
Sequence Name	Genes	PI Major	PI Accessory	ATV/r Score	ATV/r Level	DRV/r Score	DRV/r Level	FPV/r Score	FPV/r Level	IDV/r Score	IDV/r Level	LPV/r Score	LPV/r Level	NFV Score	NFV Level	SQV/r Score	SQV/r Level	TPV/r Score	TPV/r Level	NRTI	ABC Score	ABC Level	AZT Score	AZT Level	D4T Score	D4T Level	DDI Score	DDI Level	FTC Score	FTC Level	3TC Score	3TC Level	TDF Score	TDF Level	NNRTI	DOR Score	DOR Level	EFV Score	EFV Level	ETR Score	ETR Level	NVP Score	NVP Level	RPV Score	RPV Level	INSTI Major	INSTI Accessory	BIC Score	BIC Level
DRR030218_S1_L001_R1_001_val_1_DRR030218_S1_L001_R2_001_val_2_1_hxb2_pol	PR,RT,IN	M46MIL,I84IV,L90M	G73S	130	5	15	3	125	5	140	5	65	5	190	5	150	5	45	4	M41L,D67DN,T69TADN,M184V,T215Y	55	4	75	5	85	5	85	5	70	5	70	5	25	3	None	0	1	0	1	0	1	0	1	0	1	None	None	0	1
DRR030219_S1_L001_R1_001_val_1_DRR030219_S1_L001_R2_001_val_2_1_hxb2_pol	PR,RT,IN	M46I,I84V,L90M	G73S	130	5	15	3	125	5	140	5	65	5	190	5	150	5	40	4	M41L,D67DN,T69TADN,M184MV,L210LW,T215Y	85	5	110	5	120	5	115	5	80	5	80	5	55	4	None	0	1	0	1	0	1	0	1	0	1	None	None	0	1
DRR030220_S1_L001_R1_001_val_1_DRR030220_S1_L001_R2_001_val_2_1_hxb2_pol	PR,RT,IN	M46I,I84V,L90M	G73S	130	5	15	3	125	5	140	5	65	5	190	5	150	5	40	4	M41L,A62AV,V75VAIT,M184V,T215Y	55	4	65	5	120	5	80	5	75	5	75	5	25	3	None	0	1	0	1	0	1	0	1	0	1	None	None	0	1
DRR030221_S1_L001_R1_001_val_1_DRR030221_S1_L001_R2_001_val_2_1_hxb2_pol	PR,RT,IN	M46I,I84V,L90M	G73S	130	5	15	3	125	5	140	5	65	5	190	5	150	5	40	4	M41L,D67N,T69D,L210W,T215Y	70	5	120	5	130	5	105	5	20	3	20	3	65	5	K103KN	0	1	60	5	0	1	60	5	0	1	None	None	0	1
DRR030222_S1_L001_R1_001_val_1_DRR030222_S1_L001_R2_001_val_2_1_hxb2_pol	PR,RT,IN	M46I,I84V,L90M	K20KT,G73S	135	5	15	3	130	5	145	5	65	5	205	5	155	5	40	4	M41L,D67N,T69D,L210W,T215Y	70	5	120	5	130	5	105	5	20	3	20	3	65	5	L100LI,K101KE,K103N,V108VI,N348NI	55	4	145	5	45	4	180	5	105	5	None	None	0	1
DRR030223_S1_L001_R1_001_val_1_DRR030223_S1_L001_R2_001_val_2_1_hxb2_pol	PR,RT,IN	M46I,I84V,L90M	G73GS	130	5	15	3	125	5	140	5	65	5	190	5	150	5	40	4	M41L,D67N,T69D,L74LV,L210W,T215Y	100	5	120	5	130	5	165	5	20	3	20	3	65	5	L100LI,K101KPQT,K103N	40	4	180	5	90	5	180	5	120	5	None	None	0	1
DRR030224_S1_L001_R1_001_val_1_DRR030224_S1_L001_R2_001_val_2_1_hxb2_pol	PR,RT,IN	M46I,I84V,L90M	G73GS	130	5	15	3	125	5	140	5	65	5	190	5	150	5	40	4	M41L,D67N,T69D,L74V,L210W,T215Y	100	5	120	5	130	5	165	5	20	3	20	3	65	5	L100LI,K103KN,Y181YC,G190GRS	75	5	210	5	80	5	240	5	130	5	None	None	0	1
DRR030225_S1_L001_R1_001_val_1_DRR030225_S1_L001_R2_001_val_2_1_hxb2_pol	PR,RT,IN	M46I,I84V,L90M	G73S,T74TP	140	5	20	3	135	5	150	5	70	5	210	5	160	5	65	5	M41L,A62AV,V75VAIT,M184V,T215Y	55	4	65	5	120	5	80	5	75	5	75	5	25	3	None	0	1	0	1	0	1	0	1	0	1	None	None	0	1
DRR030226_S1_L001_R1_001_val_1_DRR030226_S1_L001_R2_001_val_2_1_hxb2_pol	PR,RT,IN	M46I,I54V,V82T,I84V	L24I	145	5	15	3	125	5	150	5	115	5	170	5	130	5	95	5	M41L,L74V,T215F	60	5	65	5	65	5	95	5	5	1	5	1	25	3	L100I,K103N,H221HY	40	4	130	5	40	4	135	5	75	5	None	None	0	1
DRR030227_S1_L001_R1_001_val_1_DRR030227_S1_L001_R2_001_val_2_1_hxb2_pol	PR,RT,IN	V32I,M46I,I47V,V82A,L90M	None	110	5	30	4	145	5	135	5	105	5	190	5	95	5	40	4	M41L,E44EA,D67N,M184V,L210W,T215Y	90	5	115	5	115	5	90	5	80	5	80	5	60	5	None	0	1	0	1	0	1	0	1	0	1	None	None	0	1
DRR030228_S1_L001_R1_001_val_1_DRR030228_S1_L001_R2_001_val_2_1_hxb2_pol	PR,RT,IN	M46I,I84V,L90M	G73S,T74P	140	5	20	3	135	5	150	5	70	5	210	5	160	5	65	5	M41L,A62V,L74LV,V75T,M184MV,T215Y	95	5	60	5	120	5	140	5	70	5	70	5	20	3	K103KN,V106VA,Y181YC,G190GA,F227FL	145	5	210	5	50	4	270	5	70	5	None	None	0	1
DRR030229_S1_L001_R1_001_val_1_DRR030229_S1_L001_R2_001_val_2_1_hxb2_pol	PR,RT,IN	M46I,L76LV,I84V,L90M	G73GS	130	5	35	4	195	5	180	5	105	5	210	5	150	5	35	4	M41L,D67N,T69D,L74LV,M184V,L210W,T215Y	130	5	110	5	120	5	175	5	80	5	80	5	55	4	None	0	1	0	1	0	1	0	1	0	1	None	None	0	1
DRR030230_S1_L001_R1_001_val_1_DRR030230_S1_L001_R2_001_val_2_1_hxb2_pol	PR,RT,IN	M46I,I54IL,L76V,I84V,L90M	L33LF	140	5	70	5	265	5	190	5	140	5	235	5	155	5	35	4	M41L,D67N,T69D,M184V,L210W,T215Y	85	5	110	5	120	5	115	5	80	5	80	5	55	4	None	0	1	0	1	0	1	0	1	0	1	None	None	0	1
DRR030231_S1_L001_R1_001_val_1_DRR030231_S1_L001_R2_001_val_2_1_hxb2_pol	PR,RT,IN	M46I,I84IV,L90M	G73GS,T74P	140	5	20	3	135	5	150	5	70	5	210	5	160	5	65	5	M41L,A62V,L74LV,V75T,Q151QKLM,T215Y	125	5	130	5	190	5	190	5	25	3	25	3	45	4	K103N,Y181YC,F227FL	75	5	105	5	30	4	150	5	45	4	None	None	0	1
DRR030232_S1_L001_R1_001_val_1_DRR030232_S1_L001_R2_001_val_2_1_hxb2_pol	PR,RT,IN	M46IV,I54V,V82T,I84V	K20KT,L24I	150	5	15	3	130	5	155	5	115	5	185	5	135	5	95	5	M41L,L74V,T215F	60	5	65	5	65	5	95	5	5	1	5	1	25	3	L100I,K103N	30	4	120	5	30	4	120	5	60	5	None	None	0	1
DRR030233_S1_L001_R1_001_val_1_DRR030233_S1_L001_R2_001_val_2_1_hxb2_pol	PR,RT,IN	M46I,I54IL,L76V,I84V,L90M	L10FI,L33LF	140	5	75	5	280	5	200	5	145	5	250	5	155	5	35	4	M41L,D67N,T69D,M184V,L210W,T215Y	85	5	110	5	120	5	115	5	80	5	80	5	55	4	None	0	1	0	1	0	1	0	1	0	1	None	None	0	1
DRR030234_S1_L001_R1_001_val_1_DRR030234_S1_L001_R2_001_val_2_1_hxb2_pol	PR,RT,IN	V32I,M46I,I47V,V82A,L90M	None	110	5	30	4	145	5	135	5	105	5	190	5	95	5	40	4	M41L,E44EAD,D67N,L210W,T215Y	75	5	125	5	125	5	80	5	20	3	20	3	70	5	V106VI	10	2	0	1	10	2	10	2	10	2	None	None	0	1
DRR030235_S1_L001_R1_001_val_1_DRR030235_S1_L001_R2_001_val_2_1_hxb2_pol	PR,RT,IN	L76V	L89V	0	1	25	3	70	5	35	4	30	4	20	3	0	1	-5	1	M41L,D67N,V75M,L210W,T215Y,K219N	80	5	145	5	165	5	100	5	20	3	20	3	75	5	None	0	1	0	1	0	1	0	1	0	1	T66TI	None	5	1
DRR030236_S1_L001_R1_001_val_1_DRR030236_S1_L001_R2_001_val_2_1_hxb2_pol	PR,RT,IN	M46I,I54ILV,L76V,I84V,L90M	L10FI,L33F	140	5	75	5	280	5	205	5	145	5	250	5	155	5	65	5	M41L,D67N,T69D,M184V,L210W,T215Y	85	5	110	5	120	5	115	5	80	5	80	5	55	4	None	0	1	0	1	0	1	0	1	0	1	None	None	0	1
DRR030237_S1_L001_R1_001_val_1_DRR030237_S1_L001_R2_001_val_2_1_hxb2_pol	PR,RT,IN	M46IV,I54V,V82T,I84V	K20T,L24I	150	5	15	3	130	5	155	5	115	5	185	5	135	5	95	5	M41L,L74V,T215F	60	5	65	5	65	5	95	5	5	1	5	1	25	3	L100I,K103N	30	4	120	5	30	4	120	5	60	5	None	None	0	1
DRR030238_S1_L001_R1_001_val_1_DRR030238_S1_L001_R2_001_val_2_1_hxb2_pol	PR,RT,IN	None	None	0	1	0	1	0	1	0	1	0	1	0	1	0	1	0	1	None	0	1	0	1	0	1	0	1	0	1	0	1	0	1	None	0	1	0	1	0	1	0	1	0	1	None	L74LM	0	1
DRR030239_S1_L001_R1_001_val_1_DRR030239_S1_L001_R2_001_val_2_1_hxb2_pol	PR,RT,IN	None	None	0	1	0	1	0	1	0	1	0	1	0	1	0	1	0	1	M184V	15	3	-10	1	-10	1	10	2	60	5	60	5	-10	1	None	0	1	0	1	0	1	0	1	0	1	None	None	0	1
DRR030240_S1_L001_R1_001_val_1_DRR030240_S1_L001_R2_001_val_2_1_hxb2_pol	PR,RT,IN	None	None	0	1	0	1	0	1	0	1	0	1	0	1	0	1	0	1	T215Y	10	2	40	4	40	4	15	3	0	1	0	1	10	2	K103N,V179T,Y188HL	60	5	120	5	10	2	120	5	60	5	None	None	0	1
DRR030241_S1_L001_R1_001_val_1_DRR030241_S1_L001_R2_001_val_2_1_hxb2_pol	PR,RT,IN	M46I,I84V,L90M	G73GS,T74TP	140	5	20	3	135	5	150	5	70	5	210	5	160	5	65	5	A62V,V75T,Q151M,M184V,T215Y	90	5	105	5	165	5	120	5	80	5	80	5	30	4	K103N,Y181C	15	3	90	5	30	4	120	5	45	4	None	None	0	1
DRR030242_S1_L001_R1_001_val_1_DRR030242_S1_L001_R2_001_val_2_1_hxb2_pol	PR,RT,IN	M46I,I54V,V82T,I84V	L10FI,K20IMT,L24I	150	5	20	3	145	5	165	5	120	5	200	5	135	5	95	5	M41L,L74V,M184V,T215FV	90	5	55	4	55	4	105	5	65	5	65	5	15	3	L100I,K103N	30	4	120	5	30	4	120	5	60	5	None	None	0	1
DRR030243_S1_L001_R1_001_val_1_DRR030243_S1_L001_R2_001_val_2_1_hxb2_pol	PR,RT,IN	G48GV,L90M	F53FL	75	5	0	1	30	4	50	4	25	3	110	5	130	5	0	1	D67N,K70R,L74LI,M184V,T215F,K219Q	125	5	105	5	90	5	125	5	70	5	70	5	40	4	None	0	1	0	1	0	1	0	1	0	1	None	None	0	1
DRR030244_S1_L001_R1_001_val_1_DRR030244_S1_L001_R2_001_val_2_1_hxb2_pol	PR,RT,IN	None	None	0	1	0	1	0	1	0	1	0	1	0	1	0	1	0	1	M41ML,D67N,K70R,L74V,T215F,K219Q	100	5	145	5	130	5	140	5	20	3	20	3	65	5	K103N,V108I,H221Y,F227L	80	5	95	5	10	2	120	5	15	3	None	None	0	1
DRR030245_S1_L001_R1_001_val_1_DRR030245_S1_L001_R2_001_val_2_1_hxb2_pol	PR,RT,IN	M46I,I54M,I84V,L90M	K20T,L33F	145	5	50	4	200	5	160	5	100	5	230	5	160	5	70	5	A62V,T69GS,V75T,Q151M,T215Y	85	5	110	5	175	5	120	5	20	3	20	3	35	4	K103N,V179VF,Y181C	25	3	100	5	60	5	135	5	75	5	None	None	0	1
DRR030246_S1_L001_R1_001_val_1_DRR030246_S1_L001_R2_001_val_2_1_hxb2_pol	PR,RT,IN	V32I,M46I,I47V,I54IM,V82VA,L90M	L10LFV,L33LF	160	5	70	5	260	5	195	5	160	5	265	5	135	5	70	5	M41L,E44D,D67N,M184V,L210W,T215Y	90	5	115	5	115	5	90	5	80	5	80	5	60	5	A98G,K101KE,K103KN,V108VI,Y181C,G190GA	80	5	185	5	90	5	265	5	135	5	None	None	0	1
DRR030247_S1_L001_R1_001_val_1_DRR030247_S1_L001_R2_001_val_2_1_hxb2_pol	PR,RT,IN	None	None	0	1	0	1	0	1	0	1	0	1	0	1	0	1	0	1	None	0	1	0	1	0	1	0	1	0	1	0	1	0	1	None	0	1	0	1	0	1	0	1	0	1	None	None	0	1
DRR030248_S1_L001_R1_001_val_1_DRR030248_S1_L001_R2_001_val_2_1_hxb2_pol	PR,RT,IN	None	None	0	1	0	1	0	1	0	1	0	1	0	1	0	1	0	1	None	0	1	0	1	0	1	0	1	0	1	0	1	0	1	None	0	1	0	1	0	1	0	1	0	1	None	None	0	1
DRR030249_S1_L001_R1_001_val_1_DRR030249_S1_L001_R2_001_val_2_1_hxb2_pol	PR,RT,IN	D30N,M46L	K20T,N88D	25	3	0	1	15	3	15	3	10	2	155	5	25	3	10	2	M41L,D67N,T69D,L210W,T215Y	70	5	120	5	130	5	105	5	20	3	20	3	65	5	None	0	1	0	1	0	1	0	1	0	1	Y143R	T97A,G163R	10	2
DRR030250_S1_L001_R1_001_val_1_DRR030250_S1_L001_R2_001_val_2_1_hxb2_pol	PR,RT,IN	None	None	0	1	0	1	0	1	0	1	0	1	0	1	0	1	0	1	None	0	1	0	1	0	1	0	1	0	1	0	1	0	1	None	0	1	0	1	0	1	0	1	0	1	None	None	0	1
DRR030251_S1_L001_R1_001_val_1_DRR030251_S1_L001_R2_001_val_2_1_hxb2_pol	PR,RT,IN	None	None	0	1	0	1	0	1	0	1	0	1	0	1	0	1	0	1	None	0	1	0	1	0	1	0	1	0	1	0	1	0	1	None	0	1	0	1	0	1	0	1	0	1	None	None	0	1
DRR030252_S1_L001_R1_001_val_1_DRR030252_S1_L001_R2_001_val_2_1_hxb2_pol	PR,RT,IN	None	None	0	1	0	1	0	1	0	1	0	1	0	1	0	1	0	1	None	0	1	0	1	0	1	0	1	0	1	0	1	0	1	V179VE	0	1	10	2	10	2	10	2	10	2	None	None	0	1
DRR030253_S1_L001_R1_001_val_1_DRR030253_S1_L001_R2_001_val_2_1_hxb2_pol	PR,RT,IN	None	None	0	1	0	1	0	1	0	1	0	1	0	1	0	1	0	1	None	0	1	0	1	0	1	0	1	0	1	0	1	0	1	None	0	1	0	1	0	1	0	1	0	1	None	None	0	1
DRR030254_S1_L001_R1_001_val_1_DRR030254_S1_L001_R2_001_val_2_1_hxb2_pol	PR,RT,IN	None	None	0	1	0	1	0	1	0	1	0	1	0	1	0	1	0	1	None	0	1	0	1	0	1	0	1	0	1	0	1	0	1	None	0	1	0	1	0	1	0	1	0	1	None	None	0	1
DRR030255_S1_L001_R1_001_val_1_DRR030255_S1_L001_R2_001_val_2_1_hxb2_pol	PR,RT,IN	None	None	0	1	0	1	0	1	0	1	0	1	0	1	0	1	0	1	None	0	1	0	1	0	1	0	1	0	1	0	1	0	1	None	0	1	0	1	0	1	0	1	0	1	None	None	0	1
DRR030256_S1_L001_R1_001_val_1_DRR030256_S1_L001_R2_001_val_2_1_hxb2_pol	PR,RT,IN	None	None	0	1	0	1	0	1	0	1	0	1	0	1	0	1	0	1	None	0	1	0	1	0	1	0	1	0	1	0	1	0	1	E138A	0	1	0	1	10	2	0	1	15	3	None	None	0	1
DRR030257_S1_L001_R1_001_val_1_DRR030257_S1_L001_R2_001_val_2_1_hxb2_pol	PR,RT,IN	None	None	0	1	0	1	0	1	0	1	0	1	0	1	0	1	0	1	None	0	1	0	1	0	1	0	1	0	1	0	1	0	1	None	0	1	0	1	0	1	0	1	0	1	None	G163R	0	1
DRR030258_S1_L001_R1_001_val_1_DRR030258_S1_L001_R2_001_val_2_1_hxb2_pol	PR,RT,IN	None	None	0	1	0	1	0	1	0	1	0	1	0	1	0	1	0	1	None	0	1	0	1	0	1	0	1	0	1	0	1	0	1	V179DE	0	1	10	2	10	2	10	2	10	2	None	None	0	1
DRR030259_S1_L001_R1_001_val_1_DRR030259_S1_L001_R2_001_val_2_1_hxb2_pol	PR,RT,IN	None	None	0	1	0	1	0	1	0	1	0	1	0	1	0	1	0	1	None	0	1	0	1	0	1	0	1	0	1	0	1	0	1	None	0	1	0	1	0	1	0	1	0	1	None	None	0	1
DRR030260_S1_L001_R1_001_val_1_DRR030260_S1_L001_R2_001_val_2_1_hxb2_pol	PR,RT,IN	None	None	0	1	0	1	0	1	0	1	0	1	0	1	0	1	0	1	None	0	1	0	1	0	1	0	1	0	1	0	1	0	1	None	0	1	0	1	0	1	0	1	0	1	None	None	0	1
DRR030261_S1_L001_R1_001_val_1_DRR030261_S1_L001_R2_001_val_2_1_hxb2_pol	PR,RT,IN	M46I,L76V	None	10	2	20	3	80	5	50	4	50	4	50	4	10	2	0	1	M184V	15	3	-10	1	-10	1	10	2	60	5	60	5	-10	1	None	0	1	0	1	0	1	0	1	0	1	N155H	None	10	2
DRR030262_S1_L001_R1_001_val_1_DRR030262_S1_L001_R2_001_val_2_1_hxb2_pol	PR,RT,IN	M46I,I54V,V82A	L10F,L24I,L33F,Q58QE	75	5	10	2	90	5	105	5	95	5	145	5	75	5	45	4	L74V,M184V	60	5	-10	1	-10	1	70	5	60	5	60	5	-10	1	None	0	1	0	1	0	1	0	1	0	1	None	None	0	1
DRR030263_S1_L001_R1_001_val_1_DRR030263_S1_L001_R2_001_val_2_1_hxb2_pol	PR,RT,IN	None	None	0	1	0	1	0	1	0	1	0	1	0	1	0	1	0	1	None	0	1	0	1	0	1	0	1	0	1	0	1	0	1	None	0	1	0	1	0	1	0	1	0	1	None	None	0	1
DRR030264_S1_L001_R1_001_val_1_DRR030264_S1_L001_R2_001_val_2_1_hxb2_pol	PR,RT,IN	None	None	0	1	0	1	0	1	0	1	0	1	0	1	0	1	0	1	M184MIV	15	3	-10	1	-10	1	10	2	60	5	60	5	-10	1	None	0	1	0	1	0	1	0	1	0	1	None	None	0	1
DRR030265_S1_L001_R1_001_val_1_DRR030265_S1_L001_R2_001_val_2_1_hxb2_pol	PR,RT,IN	None	None	0	1	0	1	0	1	0	1	0	1	0	1	0	1	0	1	M184I	15	3	-10	1	-10	1	10	2	60	5	60	5	-10	1	None	0	1	0	1	0	1	0	1	0	1	G140S,Q148H	None	45	4
DRR030266_S1_L001_R1_001_val_1_DRR030266_S1_L001_R2_001_val_2_1_hxb2_pol	PR,RT,IN	None	None	0	1	0	1	0	1	0	1	0	1	0	1	0	1	0	1	M184MIV	15	3	-10	1	-10	1	10	2	60	5	60	5	-10	1	None	0	1	0	1	0	1	0	1	0	1	G140S,Q148H	None	45	4
DRR030267_S1_L001_R1_001_val_1_DRR030267_S1_L001_R2_001_val_2_1_hxb2_pol	PR,RT,IN	None	None	0	1	0	1	0	1	0	1	0	1	0	1	0	1	0	1	None	0	1	0	1	0	1	0	1	0	1	0	1	0	1	None	0	1	0	1	0	1	0	1	0	1	None	None	0	1
DRR030268_S1_L001_R1_001_val_1_DRR030268_S1_L001_R2_001_val_2_1_hxb2_pol	PR,RT,IN	None	None	0	1	0	1	0	1	0	1	0	1	0	1	0	1	0	1	None	0	1	0	1	0	1	0	1	0	1	0	1	0	1	None	0	1	0	1	0	1	0	1	0	1	None	None	0	1
DRR030269_S1_L001_R1_001_val_1_DRR030269_S1_L001_R2_001_val_2_1_hxb2_pol	PR,RT,IN	None	None	0	1	0	1	0	1	0	1	0	1	0	1	0	1	0	1	None	0	1	0	1	0	1	0	1	0	1	0	1	0	1	None	0	1	0	1	0	1	0	1	0	1	None	None	0	1
DRR030270_S1_L001_R1_001_val_1_DRR030270_S1_L001_R2_001_val_2_1_hxb2_pol	PR,RT,IN	None	None	0	1	0	1	0	1	0	1	0	1	0	1	0	1	0	1	None	0	1	0	1	0	1	0	1	0	1	0	1	0	1	None	0	1	0	1	0	1	0	1	0	1	None	None	0	1
DRR030271_S1_L001_R1_001_val_1_DRR030271_S1_L001_R2_001_val_2_1_hxb2_pol	PR,RT,IN	None	None	0	1	0	1	0	1	0	1	0	1	0	1	0	1	0	1	M184MIV	15	3	-10	1	-10	1	10	2	60	5	60	5	-10	1	None	0	1	0	1	0	1	0	1	0	1	N155NH	None	10	2
DRR030272_S1_L001_R1_001_val_1_DRR030272_S1_L001_R2_001_val_2_1_hxb2_pol	PR,RT,IN	None	None	0	1	0	1	0	1	0	1	0	1	0	1	0	1	0	1	None	0	1	0	1	0	1	0	1	0	1	0	1	0	1	None	0	1	0	1	0	1	0	1	0	1	None	None	0	1
DRR030273_S1_L001_R1_001_val_1_DRR030273_S1_L001_R2_001_val_2_1_hxb2_pol	PR,RT,IN	None	None	0	1	0	1	0	1	0	1	0	1	0	1	0	1	0	1	None	0	1	0	1	0	1	0	1	0	1	0	1	0	1	None	0	1	0	1	0	1	0	1	0	1	None	None	0	1
DRR030274_S1_L001_R1_001_val_1_DRR030274_S1_L001_R2_001_val_2_1_hxb2_pol	PR,RT,IN	None	None	0	1	0	1	0	1	0	1	0	1	0	1	0	1	0	1	None	0	1	0	1	0	1	0	1	0	1	0	1	0	1	None	0	1	0	1	0	1	0	1	0	1	None	None	0	1
DRR030275_S1_L001_R1_001_val_1_DRR030275_S1_L001_R2_001_val_2_1_hxb2_pol	PR,RT,IN	None	None	0	1	0	1	0	1	0	1	0	1	0	1	0	1	0	1	None	0	1	0	1	0	1	0	1	0	1	0	1	0	1	None	0	1	0	1	0	1	0	1	0	1	None	None	0	1
DRR030276_S1_L001_R1_001_val_1_DRR030276_S1_L001_R2_001_val_2_1_hxb2_pol	PR,RT,IN	None	None	0	1	0	1	0	1	0	1	0	1	0	1	0	1	0	1	None	0	1	0	1	0	1	0	1	0	1	0	1	0	1	None	0	1	0	1	0	1	0	1	0	1	None	P142PT	0	1
DRR030277_S1_L001_R1_001_val_1_DRR030277_S1_L001_R2_001_val_2_1_hxb2_pol	PR,RT,IN	None	None	0	1	0	1	0	1	0	1	0	1	0	1	0	1	0	1	None	0	1	0	1	0	1	0	1	0	1	0	1	0	1	None	0	1	0	1	0	1	0	1	0	1	None	None	0	1
DRR030278_S1_L001_R1_001_val_1_DRR030278_S1_L001_R2_001_val_2_1_hxb2_pol	PR,RT,IN	None	None	0	1	0	1	0	1	0	1	0	1	0	1	0	1	0	1	None	0	1	0	1	0	1	0	1	0	1	0	1	0	1	None	0	1	0	1	0	1	0	1	0	1	None	None	0	1
DRR030279_S1_L001_R1_001_val_1_DRR030279_S1_L001_R2_001_val_2_1_hxb2_pol	PR,RT,IN	None	None	0	1	0	1	0	1	0	1	0	1	0	1	0	1	0	1	None	0	1	0	1	0	1	0	1	0	1	0	1	0	1	None	0	1	0	1	0	1	0	1	0	1	None	None	0	1
DRR030280_S1_L001_R1_001_val_1_DRR030280_S1_L001_R2_001_val_2_1_hxb2_pol	PR,RT,IN	None	None	0	1	0	1	0	1	0	1	0	1	0	1	0	1	0	1	None	0	1	0	1	0	1	0	1	0	1	0	1	0	1	None	0	1	0	1	0	1	0	1	0	1	None	None	0	1
DRR030281_S1_L001_R1_001_val_1_DRR030281_S1_L001_R2_001_val_2_1_hxb2_pol	PR,RT,IN	None	None	0	1	0	1	0	1	0	1	0	1	0	1	0	1	0	1	None	0	1	0	1	0	1	0	1	0	1	0	1	0	1	None	0	1	0	1	0	1	0	1	0	1	None	None	0	1
DRR030282_S1_L001_R1_001_val_1_DRR030282_S1_L001_R2_001_val_2_1_hxb2_pol	PR,RT,IN	None	None	0	1	0	1	0	1	0	1	0	1	0	1	0	1	0	1	None	0	1	0	1	0	1	0	1	0	1	0	1	0	1	None	0	1	0	1	0	1	0	1	0	1	None	None	0	1
DRR030283_S1_L001_R1_001_val_1_DRR030283_S1_L001_R2_001_val_2_1_hxb2_pol	PR,RT,IN	None	None	0	1	0	1	0	1	0	1	0	1	0	1	0	1	0	1	None	0	1	0	1	0	1	0	1	0	1	0	1	0	1	None	0	1	0	1	0	1	0	1	0	1	None	None	0	1
DRR030284_S1_L001_R1_001_val_1_DRR030284_S1_L001_R2_001_val_2_1_hxb2_pol	PR,RT,IN	None	L10LF	0	1	5	1	15	3	10	2	5	1	15	3	0	1	0	1	None	0	1	0	1	0	1	0	1	0	1	0	1	0	1	None	0	1	0	1	0	1	0	1	0	1	None	None	0	1
DRR030285_S1_L001_R1_001_val_1_DRR030285_S1_L001_R2_001_val_2_1_hxb2_pol	PR,RT,IN	None	None	0	1	0	1	0	1	0	1	0	1	0	1	0	1	0	1	None	0	1	0	1	0	1	0	1	0	1	0	1	0	1	None	0	1	0	1	0	1	0	1	0	1	None	None	0	1
DRR030286_S1_L001_R1_001_val_1_DRR030286_S1_L001_R2_001_val_2_1_hxb2_pol	PR,RT,IN	None	None	0	1	0	1	0	1	0	1	0	1	0	1	0	1	0	1	None	0	1	0	1	0	1	0	1	0	1	0	1	0	1	None	0	1	0	1	0	1	0	1	0	1	None	None	0	1
DRR030287_S1_L001_R1_001_val_1_DRR030287_S1_L001_R2_001_val_2_1_hxb2_pol	PR,RT,IN	None	None	0	1	0	1	0	1	0	1	0	1	0	1	0	1	0	1	None	0	1	0	1	0	1	0	1	0	1	0	1	0	1	None	0	1	0	1	0	1	0	1	0	1	None	None	0	1
DRR030288_S1_L001_R1_001_val_1_DRR030288_S1_L001_R2_001_val_2_1_hxb2_pol	PR,RT,IN	None	None	0	1	0	1	0	1	0	1	0	1	0	1	0	1	0	1	None	0	1	0	1	0	1	0	1	0	1	0	1	0	1	None	0	1	0	1	0	1	0	1	0	1	None	None	0	1
DRR030289_S1_L001_R1_001_val_1_DRR030289_S1_L001_R2_001_val_2_1_hxb2_pol	PR,RT,IN	None	None	0	1	0	1	0	1	0	1	0	1	0	1	0	1	0	1	None	0	1	0	1	0	1	0	1	0	1	0	1	0	1	None	0	1	0	1	0	1	0	1	0	1	None	None	0	1
DRR030290_S1_L001_R1_001_val_1_DRR030290_S1_L001_R2_001_val_2_1_hxb2_pol	PR,RT,IN	None	None	0	1	0	1	0	1	0	1	0	1	0	1	0	1	0	1	None	0	1	0	1	0	1	0	1	0	1	0	1	0	1	None	0	1	0	1	0	1	0	1	0	1	None	None	0	1
DRR030291_S1_L001_R1_001_val_1_DRR030291_S1_L001_R2_001_val_2_1_hxb2_pol	PR,RT,IN	None	None	0	1	0	1	0	1	0	1	0	1	0	1	0	1	0	1	None	0	1	0	1	0	1	0	1	0	1	0	1	0	1	None	0	1	0	1	0	1	0	1	0	1	None	None	0	1
DRR030292_S1_L001_R1_001_val_1_DRR030292_S1_L001_R2_001_val_2_1_hxb2_pol	PR,RT,IN	None	None	0	1	0	1	0	1	0	1	0	1	0	1	0	1	0	1	None	0	1	0	1	0	1	0	1	0	1	0	1	0	1	None	0	1	0	1	0	1	0	1	0	1	None	None	0	1
DRR030293_S1_L001_R1_001_val_1_DRR030293_S1_L001_R2_001_val_2_1_hxb2_pol	PR,RT,IN	None	None	0	1	0	1	0	1	0	1	0	1	0	1	0	1	0	1	None	0	1	0	1	0	1	0	1	0	1	0	1	0	1	None	0	1	0	1	0	1	0	1	0	1	None	None	0	1
DRR030294_S1_L001_R1_001_val_1_DRR030294_S1_L001_R2_001_val_2_1_hxb2_pol	PR,RT,IN	None	None	0	1	0	1	0	1	0	1	0	1	0	1	0	1	0	1	None	0	1	0	1	0	1	0	1	0	1	0	1	0	1	None	0	1	0	1	0	1	0	1	0	1	None	None	0	1
DRR030295_S1_L001_R1_001_val_1_DRR030295_S1_L001_R2_001_val_2_1_hxb2_pol	PR,RT,IN	None	None	0	1	0	1	0	1	0	1	0	1	0	1	0	1	0	1	None	0	1	0	1	0	1	0	1	0	1	0	1	0	1	None	0	1	0	1	0	1	0	1	0	1	None	None	0	1
DRR030296_S1_L001_R1_001_val_1_DRR030296_S1_L001_R2_001_val_2_1_hxb2_pol	PR,RT,IN	None	None	0	1	0	1	0	1	0	1	0	1	0	1	0	1	0	1	None	0	1	0	1	0	1	0	1	0	1	0	1	0	1	None	0	1	0	1	0	1	0	1	0	1	None	None	0	1
DRR030297_S1_L001_R1_001_val_1_DRR030297_S1_L001_R2_001_val_2_1_hxb2_pol	PR,RT,IN	None	None	0	1	0	1	0	1	0	1	0	1	0	1	0	1	0	1	None	0	1	0	1	0	1	0	1	0	1	0	1	0	1	None	0	1	0	1	0	1	0	1	0	1	None	None	0	1
DRR030298_S1_L001_R1_001_val_1_DRR030298_S1_L001_R2_001_val_2_1_hxb2_pol	PR,RT,IN	None	None	0	1	0	1	0	1	0	1	0	1	0	1	0	1	0	1	None	0	1	0	1	0	1	0	1	0	1	0	1	0	1	V106I	10	2	0	1	10	2	10	2	10	2	None	None	0	1
DRR030299_S1_L001_R1_001_val_1_DRR030299_S1_L001_R2_001_val_2_1_hxb2_pol	PR,RT,IN	None	None	0	1	0	1	0	1	0	1	0	1	0	1	0	1	0	1	None	0	1	0	1	0	1	0	1	0	1	0	1	0	1	None	0	1	0	1	0	1	0	1	0	1	None	None	0	1
DRR030300_S1_L001_R1_001_val_1_DRR030300_S1_L001_R2_001_val_2_1_hxb2_pol	PR,RT,IN	None	None	0	1	0	1	0	1	0	1	0	1	0	1	0	1	0	1	M184MIV	15	3	-10	1	-10	1	10	2	60	5	60	5	-10	1	None	0	1	0	1	0	1	0	1	0	1	N155NH	None	10	2
DRR030301_S1_L001_R1_001_val_1_DRR030301_S1_L001_R2_001_val_2_1_hxb2_pol	PR,RT,IN	None	None	0	1	0	1	0	1	0	1	0	1	0	1	0	1	0	1	None	0	1	0	1	0	1	0	1	0	1	0	1	0	1	None	0	1	0	1	0	1	0	1	0	1	None	None	0	1
DRR030302_S1_L001_R1_001_val_1_DRR030302_S1_L001_R2_001_val_2_1_hxb2_pol	PR,RT,IN	None	None	0	1	0	1	0	1	0	1	0	1	0	1	0	1	0	1	None	0	1	0	1	0	1	0	1	0	1	0	1	0	1	V106VI	10	2	0	1	10	2	10	2	10	2	None	None	0	1
DRR030303_S1_L001_R1_001_val_1_DRR030303_S1_L001_R2_001_val_2_1_hxb2_pol	PR,RT,IN	None	None	0	1	0	1	0	1	0	1	0	1	0	1	0	1	0	1	None	0	1	0	1	0	1	0	1	0	1	0	1	0	1	V106VI	10	2	0	1	10	2	10	2	10	2	None	None	0	1
DRR030304_S1_L001_R1_001_val_1_DRR030304_S1_L001_R2_001_val_2_1_hxb2_pol	PR,RT,IN	None	None	0	1	0	1	0	1	0	1	0	1	0	1	0	1	0	1	None	0	1	0	1	0	1	0	1	0	1	0	1	0	1	V106VI	10	2	0	1	10	2	10	2	10	2	None	None	0	1
DRR030305_S1_L001_R1_001_val_1_DRR030305_S1_L001_R2_001_val_2_1_hxb2_pol	PR,RT,IN	M46L	None	10	2	0	1	10	2	10	2	10	2	20	3	10	2	10	2	A62AV,K65R,M184V	65	5	-20	1	55	4	75	5	95	5	95	5	55	4	None	0	1	0	1	0	1	0	1	0	1	Y143ACGS	T97A,D232N	5	1
DRR030306_S1_L001_R1_001_val_1_DRR030306_S1_L001_R2_001_val_2_1_hxb2_pol	PR,RT,IN	M46L	None	10	2	0	1	10	2	10	2	10	2	20	3	10	2	10	2	A62AV,K65R,M184V	65	5	-20	1	55	4	75	5	95	5	95	5	55	4	None	0	1	0	1	0	1	0	1	0	1	Y143ACGS	T97A,D232N	5	1
DRR030307_S1_L001_R1_001_val_1_DRR030307_S1_L001_R2_001_val_2_1_hxb2_pol	PR,RT,IN	None	None	0	1	0	1	0	1	0	1	0	1	0	1	0	1	0	1	D67N,T69D,M184MV,K219E	25	3	15	3	25	3	50	4	60	5	60	5	0	1	L100LV,G190Q	40	4	90	5	55	4	90	5	60	5	N155H	None	10	2
DRR030308_S1_L001_R1_001_val_1_DRR030308_S1_L001_R2_001_val_2_1_hxb2_pol	PR,RT,IN	None	None	0	1	0	1	0	1	0	1	0	1	0	1	0	1	0	1	D67N,T69DG,K219E	20	3	30	4	35	4	40	4	0	1	0	1	15	3	L100LV,E138EG,G190Q	40	4	100	5	65	5	100	5	75	5	N155H	T97A	10	2
DRR030309_S1_L001_R1_001_val_1_DRR030309_S1_L001_R2_001_val_2_1_hxb2_pol	PR,RT,IN	None	None	0	1	0	1	0	1	0	1	0	1	0	1	0	1	0	1	D67N,T69DG,K219E	20	3	30	4	35	4	40	4	0	1	0	1	15	3	L100V,G190Q	40	4	90	5	55	4	90	5	60	5	N155H	T97A	10	2
DRR030310_S1_L001_R1_001_val_1_DRR030310_S1_L001_R2_001_val_2_1_hxb2_pol	PR,RT,IN	None	None	0	1	0	1	0	1	0	1	0	1	0	1	0	1	0	1	None	0	1	0	1	0	1	0	1	0	1	0	1	0	1	None	0	1	0	1	0	1	0	1	0	1	None	D232N	0	1
DRR030311_S1_L001_R1_001_val_1_DRR030311_S1_L001_R2_001_val_2_1_hxb2_pol	PR,RT,IN	None	None	0	1	0	1	0	1	0	1	0	1	0	1	0	1	0	1	None	0	1	0	1	0	1	0	1	0	1	0	1	0	1	None	0	1	0	1	0	1	0	1	0	1	None	D232N	0	1
DRR030312_S1_L001_R1_001_val_1_DRR030312_S1_L001_R2_001_val_2_1_hxb2_pol	PR,RT,IN	None	None	0	1	0	1	0	1	0	1	0	1	0	1	0	1	0	1	None	0	1	0	1	0	1	0	1	0	1	0	1	0	1	None	0	1	0	1	0	1	0	1	0	1	None	D232N	0	1
DRR030313_S1_L001_R1_001_val_1_DRR030313_S1_L001_R2_001_val_2_1_hxb2_pol	PR,RT,IN	None	None	0	1	0	1	0	1	0	1	0	1	0	1	0	1	0	1	None	0	1	0	1	0	1	0	1	0	1	0	1	0	1	None	0	1	0	1	0	1	0	1	0	1	None	D232N	0	1
DRR030314_S1_L001_R1_001_val_1_DRR030314_S1_L001_R2_001_val_2_1_hxb2_pol	PR,RT,IN	None	None	0	1	0	1	0	1	0	1	0	1	0	1	0	1	0	1	None	0	1	0	1	0	1	0	1	0	1	0	1	0	1	None	0	1	0	1	0	1	0	1	0	1	None	D232N	0	1
DRR030315_S1_L001_R1_001_val_1_DRR030315_S1_L001_R2_001_val_2_1_hxb2_pol	PR,RT,IN	None	None	0	1	0	1	0	1	0	1	0	1	0	1	0	1	0	1	M184MV	15	3	-10	1	-10	1	10	2	60	5	60	5	-10	1	K103KN	0	1	60	5	0	1	60	5	0	1	Q148QH	D232N	25	3
DRR030316_S1_L001_R1_001_val_1_DRR030316_S1_L001_R2_001_val_2_1_hxb2_pol	PR,RT,IN	None	None	0	1	0	1	0	1	0	1	0	1	0	1	0	1	0	1	M184MV	15	3	-10	1	-10	1	10	2	60	5	60	5	-10	1	K103KN	0	1	60	5	0	1	60	5	0	1	Q148QH	D232N	25	3
DRR030317_S1_L001_R1_001_val_1_DRR030317_S1_L001_R2_001_val_2_1_hxb2_pol	PR,RT,IN	None	None	0	1	0	1	0	1	0	1	0	1	0	1	0	1	0	1	None	0	1	0	1	0	1	0	1	0	1	0	1	0	1	None	0	1	0	1	0	1	0	1	0	1	None	None	0	1
Sequence Name	Genes	PI Major	PI Accessory	ATV/r Score	ATV/r Level	DRV/r Score	DRV/r Level	FPV/r Score	FPV/r Level	IDV/r Score	IDV/r Level	LPV/r Score	LPV/r Level	NFV Score	NFV Level	SQV/r Score	SQV/r Level	TPV/r Score	TPV/r Level	NRTI	ABC Score	ABC Level	AZT Score	AZT Level	D4T Score	D4T Level	DDI Score	DDI Level	FTC Score	FTC Level	3TC Score	3TC Level	TDF Score	TDF Level	NNRTI	DOR Score	DOR Level	EFV Score	EFV Level	ETR Score	ETR Level	NVP Score	NVP Level	RPV Score	RPV Level	INSTI Major	INSTI Accessory	BIC Score	BIC Level
DRR030218_S1_L001_R1_001_val_1_DRR030218_S1_L001_R2_001_val_2_1_hxb2_pol	PR,RT,IN	M46I,I84IV,L90M	G73S	130	5	15	3	125	5	140	5	65	5	190	5	150	5	40	4	M41L,M184V,T215Y	45	4	55	4	55	4	45	4	65	5	65	5	15	3	None	0	1	0	1	0	1	0	1	0	1	None	None	0	1
DRR030219_S1_L001_R1_001_val_1_DRR030219_S1_L001_R2_001_val_2_1_hxb2_pol	PR,RT,IN	M46I,I84V,L90M	G73S	130	5	15	3	125	5	140	5	65	5	190	5	150	5	40	4	M41L,D67DN,T69TADN,M184V,L210LW,T215Y	85	5	110	5	120	5	115	5	80	5	80	5	55	4	None	0	1	0	1	0	1	0	1	0	1	None	None	0	1
DRR030220_S1_L001_R1_001_val_1_DRR030220_S1_L001_R2_001_val_2_1_hxb2_pol	PR,RT,IN	M46I,I84V,L90M	G73S	130	5	15	3	125	5	140	5	65	5	190	5	150	5	40	4	M41L,A62AV,V75VAIT,M184V,T215Y	55	4	65	5	120	5	80	5	75	5	75	5	25	3	None	0	1	0	1	0	1	0	1	0	1	None	None	0	1
DRR030221_S1_L001_R1_001_val_1_DRR030221_S1_L001_R2_001_val_2_1_hxb2_pol	PR,RT,IN	M46I,I84V,L90M	G73S	130	5	15	3	125	5	140	5	65	5	190	5	150	5	40	4	M41L,D67N,T69D,L210W,T215Y	70	5	120	5	130	5	105	5	20	3	20	3	65	5	None	0	1	0	1	0	1	0	1	0	1	None	None	0	1
DRR030222_S1_L001_R1_001_val_1_DRR030222_S1_L001_R2_001_val_2_1_hxb2_pol	PR,RT,IN	M46I,I84V,L90M	K20KT,G73S	135	5	15	3	130	5	145	5	65	5	205	5	155	5	40	4	M41L,D67N,T69D,L210W,T215Y	70	5	120	5	130	5	105	5	20	3	20	3	65	5	L100LI,K101KE,K103N	45	4	135	5	45	4	150	5	105	5	None	None	0	1
DRR030223_S1_L001_R1_001_val_1_DRR030223_S1_L001_R2_001_val_2_1_hxb2_pol	PR,RT,IN	M46I,I84V,L90M	G73GS	130	5	15	3	125	5	140	5	65	5	190	5	150	5	40	4	M41L,D67N,T69D,L74LV,L210W,T215Y	100	5	120	5	130	5	165	5	20	3	20	3	65	5	L100I,K103N	30	4	120	5	30	4	120	5	60	5	None	None	0	1
DRR030224_S1_L001_R1_001_val_1_DRR030224_S1_L001_R2_001_val_2_1_hxb2_pol	PR,RT,IN	M46I,I84V,L90M	None	110	5	15	3	105	5	115	5	60	5	165	5	125	5	40	4	M41L,D67N,T69D,L74V,L210W,T215Y	100	5	120	5	130	5	165	5	20	3	20	3	65	5	L100LI,K103KN,Y181YC,G190GRS	75	5	210	5	80	5	240	5	130	5	None	None	0	1
DRR030225_S1_L001_R1_001_val_1_DRR030225_S1_L001_R2_001_val_2_1_hxb2_pol	PR,RT,IN	M46I,I84V,L90M	G73S,T74P	140	5	20	3	135	5	150	5	70	5	210	5	160	5	65	5	M41L,A62AV,V75VAIT,M184V,T215Y	55	4	65	5	120	5	80	5	75	5	75	5	25	3	None	0	1	0	1	0	1	0	1	0	1	None	None	0	1
DRR030226_S1_L001_R1_001_val_1_DRR030226_S1_L001_R2_001_val_2_1_hxb2_pol	PR,RT,IN	M46I,I54V,V82T,I84V	L24I	145	5	15	3	125	5	150	5	115	5	170	5	130	5	95	5	M41L,L74V,T215F	60	5	65	5	65	5	95	5	5	1	5	1	25	3	L100I,K103N,H221HY	40	4	130	5	40	4	135	5	75	5	None	None	0	1
DRR030227_S1_L001_R1_001_val_1_DRR030227_S1_L001_R2_001_val_2_1_hxb2_pol	PR,RT,IN	V32I,M46I,I47V,V82A,L90M	None	110	5	30	4	145	5	135	5	105	5	190	5	95	5	40	4	M41L,E44EA,D67N,M184V,L210W,T215Y	90	5	115	5	115	5	90	5	80	5	80	5	60	5	None	0	1	0	1	0	1	0	1	0	1	None	None	0	1
DRR030228_S1_L001_R1_001_val_1_DRR030228_S1_L001_R2_001_val_2_1_hxb2_pol	PR,RT,IN	M46I,I84V,L90M	G73S,T74P	140	5	20	3	135	5	150	5	70	5	210	5	160	5	65	5	M41L,A62V,L74LV,V75T,M184MV,T215Y	95	5	60	5	120	5	140	5	70	5	70	5	20	3	K103KN,V106VA,Y181YC	75	5	135	5	30	4	180	5	45	4	None	None	0	1
DRR030229_S1_L001_R1_001_val_1_DRR030229_S1_L001_R2_001_val_2_1_hxb2_pol	PR,RT,IN	M46I,L76LV,I84V,L90M	G73GS	130	5	35	4	195	5	180	5	105	5	210	5	150	5	35	4	M41L,D67N,T69D,L74LV,M184V,L210W,T215Y	130	5	110	5	120	5	175	5	80	5	80	5	55	4	None	0	1	0	1	0	1	0	1	0	1	None	None	0	1
DRR030230_S1_L001_R1_001_val_1_DRR030230_S1_L001_R2_001_val_2_1_hxb2_pol	PR,RT,IN	M46I,L76V,I84V,L90M	L33LF	115	5	40	4	185	5	160	5	105	5	195	5	130	5	45	4	M41L,D67N,T69D,M184V,L210W,T215Y	85	5	110	5	120	5	115	5	80	5	80	5	55	4	None	0	1	0	1	0	1	0	1	0	1	None	None	0	1
DRR030231_S1_L001_R1_001_val_1_DRR030231_S1_L001_R2_001_val_2_1_hxb2_pol	PR,RT,IN	M46I,I84V,L90M	G73GS,T74P	140	5	20	3	135	5	150	5	70	5	210	5	160	5	65	5	M41L,A62V,L74LV,V75T,Q151QKLM,T215Y	125	5	130	5	190	5	190	5	25	3	25	3	45	4	K103N,Y181C	15	3	90	5	30	4	120	5	45	4	None	None	0	1
DRR030232_S1_L001_R1_001_val_1_DRR030232_S1_L001_R2_001_val_2_1_hxb2_pol	PR,RT,IN	M46IV,I54V,V82T,I84V	K20KT,L24I	150	5	15	3	130	5	155	5	115	5	185	5	135	5	95	5	M41L,L74V,T215F	60	5	65	5	65	5	95	5	5	1	5	1	25	3	L100I,K103N	30	4	120	5	30	4	120	5	60	5	None	None	0	1
DRR030233_S1_L001_R1_001_val_1_DRR030233_S1_L001_R2_001_val_2_1_hxb2_pol	PR,RT,IN	M46I,I54IL,L76V,I84V,L90M	L33F	140	5	70	5	265	5	190	5	140	5	235	5	155	5	35	4	M41L,D67N,T69D,M184V,L210W,T215Y	85	5	110	5	120	5	115	5	80	5	80	5	55	4	None	0	1	0	1	0	1	0	1	0	1	None	None	0	1
DRR030234_S1_L001_R1_001_val_1_DRR030234_S1_L001_R2_001_val_2_1_hxb2_pol	PR,RT,IN	V32I,M46I,I47V,V82A,L90M	None	110	5	30	4	145	5	135	5	105	5	190	5	95	5	40	4	M41L,E44D,D67N,L210W,T215Y	75	5	125	5	125	5	80	5	20	3	20	3	70	5	None	0	1	0	1	0	1	0	1	0	1	None	None	0	1
DRR030235_S1_L001_R1_001_val_1_DRR030235_S1_L001_R2_001_val_2_1_hxb2_pol	PR,RT,IN	L76V	L89V	0	1	25	3	70	5	35	4	30	4	20	3	0	1	-5	1	M41L,D67N,V75M,L210W,T215Y,K219N	80	5	145	5	165	5	100	5	20	3	20	3	75	5	None	0	1	0	1	0	1	0	1	0	1	T66TI	None	5	1
DRR030236_S1_L001_R1_001_val_1_DRR030236_S1_L001_R2_001_val_2_1_hxb2_pol	PR,RT,IN	M46I,I54IV,L76V,I84V,L90M	L10FI,L33F	140	5	45	4	220	5	195	5	130	5	240	5	155	5	65	5	M41L,D67N,T69D,M184V,L210W,T215Y	85	5	110	5	120	5	115	5	80	5	80	5	55	4	None	0	1	0	1	0	1	0	1	0	1	None	None	0	1
DRR030237_S1_L001_R1_001_val_1_DRR030237_S1_L001_R2_001_val_2_1_hxb2_pol	PR,RT,IN	M46IV,I54V,V82T,I84V	K20T,L24I	150	5	15	3	130	5	155	5	115	5	185	5	135	5	95	5	M41L,L74V,T215F	60	5	65	5	65	5	95	5	5	1	5	1	25	3	L100I,K103N	30	4	120	5	30	4	120	5	60	5	None	None	0	1
DRR030238_S1_L001_R1_001_val_1_DRR030238_S1_L001_R2_001_val_2_1_hxb2_pol	PR,RT,IN	None	None	0	1	0	1	0	1	0	1	0	1	0	1	0	1	0	1	None	0	1	0	1	0	1	0	1	0	1	0	1	0	1	None	0	1	0	1	0	1	0	1	0	1	None	None	0	1
DRR030239_S1_L001_R1_001_val_1_DRR030239_S1_L001_R2_001_val_2_1_hxb2_pol	PR,RT,IN	None	None	0	1	0	1	0	1	0	1	0	1	0	1	0	1	0	1	M184V	15	3	-10	1	-10	1	10	2	60	5	60	5	-10	1	None	0	1	0	1	0	1	0	1	0	1	None	None	0	1
DRR030240_S1_L001_R1_001_val_1_DRR030240_S1_L001_R2_001_val_2_1_hxb2_pol	PR,RT,IN	None	None	0	1	0	1	0	1	0	1	0	1	0	1	0	1	0	1	T215Y	10	2	40	4	40	4	15	3	0	1	0	1	10	2	K103N,V179T,Y188HL	60	5	120	5	10	2	120	5	60	5	None	None	0	1
DRR030241_S1_L001_R1_001_val_1_DRR030241_S1_L001_R2_001_val_2_1_hxb2_pol	PR,RT,IN	M46I,I84V,L90M	T74P	120	5	20	3	115	5	125	5	65	5	185	5	135	5	65	5	A62V,V75T,Q151M,M184V,T215Y	90	5	105	5	165	5	120	5	80	5	80	5	30	4	K103N,Y181C	15	3	90	5	30	4	120	5	45	4	None	None	0	1
DRR030242_S1_L001_R1_001_val_1_DRR030242_S1_L001_R2_001_val_2_1_hxb2_pol	PR,RT,IN	M46I,I54V,V82T,I84V	L10FI,L24I	145	5	20	3	140	5	160	5	120	5	185	5	130	5	95	5	M41L,L74V,M184V,T215FV	90	5	55	4	55	4	105	5	65	5	65	5	15	3	L100I,K103N	30	4	120	5	30	4	120	5	60	5	None	None	0	1
DRR030243_S1_L001_R1_001_val_1_DRR030243_S1_L001_R2_001_val_2_1_hxb2_pol	PR,RT,IN	G48GV,L90M	F53FL	75	5	0	1	30	4	50	4	25	3	110	5	130	5	0	1	D67N,K70R,L74I,M184V,T215F,K219Q	125	5	105	5	90	5	125	5	70	5	70	5	40	4	None	0	1	0	1	0	1	0	1	0	1	None	None	0	1
DRR030244_S1_L001_R1_001_val_1_DRR030244_S1_L001_R2_001_val_2_1_hxb2_pol	PR,RT,IN	None	None	0	1	0	1	0	1	0	1	0	1	0	1	0	1	0	1	M41ML,D67N,K70R,L74V,T215F,K219Q	100	5	145	5	130	5	140	5	20	3	20	3	65	5	K103N,V108I,H221Y,F227L	80	5	95	5	10	2	120	5	15	3	None	None	0	1
DRR030245_S1_L001_R1_001_val_1_DRR030245_S1_L001_R2_001_val_2_1_hxb2_pol	PR,RT,IN	M46I,I54M,I84V,L90M	K20T,L33F	145	5	45	4	195	5	155	5	95	5	225	5	160	5	70	5	A62V,T69GS,V75T,Q151M,T215Y	85	5	110	5	175	5	120	5	20	3	20	3	35	4	K103N,V179VF,Y181C	25	3	100	5	60	5	135	5	75	5	None	None	0	1
DRR030246_S1_L001_R1_001_val_1_DRR030246_S1_L001_R2_001_val_2_1_hxb2_pol	PR,RT,IN	V32I,M46I,I47V,I54M,V82A,L90M	None	155	5	60	5	235	5	180	5	150	5	240	5	130	5	60	5	M41L,E44D,D67N,M184V,L210W,T215Y	90	5	115	5	115	5	90	5	80	5	80	5	60	5	A98G,K103KN,V108VI,Y181C	50	4	120	5	45	4	170	5	65	5	None	None	0	1
DRR030247_S1_L001_R1_001_val_1_DRR030247_S1_L001_R2_001_val_2_1_hxb2_pol	PR,RT,IN	None	None	0	1	0	1	0	1	0	1	0	1	0	1	0	1	0	1	None	0	1	0	1	0	1	0	1	0	1	0	1	0	1	None	0	1	0	1	0	1	0	1	0	1	None	None	0	1
DRR030248_S1_L001_R1_001_val_1_DRR030248_S1_L001_R2_001_val_2_1_hxb2_pol	PR,RT,IN	None	None	0	1	0	1	0	1	0	1	0	1	0	1	0	1	0	1	None	0	1	0	1	0	1	0	1	0	1	0	1	0	1	None	0	1	0	1	0	1	0	1	0	1	None	None	0	1
DRR030249_S1_L001_R1_001_val_1_DRR030249_S1_L001_R2_001_val_2_1_hxb2_pol	PR,RT,IN	D30N,M46L	K20T,N88D	25	3	0	1	15	3	15	3	10	2	155	5	25	3	10	2	M41L,D67N,T69D,L210W,T215Y	70	5	120	5	130	5	105	5	20	3	20	3	65	5	None	0	1	0	1	0	1	0	1	0	1	Y143R	T97A,G163R	10	2
DRR030250_S1_L001_R1_001_val_1_DRR030250_S1_L001_R2_001_val_2_1_hxb2_pol	PR,RT,IN	None	None	0	1	0	1	0	1	0	1	0	1	0	1	0	1	0	1	None	0	1	0	1	0	1	0	1	0	1	0	1	0	1	None	0	1	0	1	0	1	0	1	0	1	None	None	0	1
DRR030251_S1_L001_R1_001_val_1_DRR030251_S1_L001_R2_001_val_2_1_hxb2_pol	PR,RT,IN	None	None	0	1	0	1	0	1	0	1	0	1	0	1	0	1	0	1	None	0	1	0	1	0	1	0	1	0	1	0	1	0	1	None	0	1	0	1	0	1	0	1	0	1	None	None	0	1
DRR030252_S1_L001_R1_001_val_1_DRR030252_S1_L001_R2_001_val_2_1_hxb2_pol	PR,RT,IN	None	None	0	1	0	1	0	1	0	1	0	1	0	1	0	1	0	1	None	0	1	0	1	0	1	0	1	0	1	0	1	0	1	None	0	1	0	1	0	1	0	1	0	1	None	None	0	1
DRR030253_S1_L001_R1_001_val_1_DRR030253_S1_L001_R2_001_val_2_1_hxb2_pol	PR,RT,IN	None	None	0	1	0	1	0	1	0	1	0	1	0	1	0	1	0	1	None	0	1	0	1	0	1	0	1	0	1	0	1	0	1	None	0	1	0	1	0	1	0	1	0	1	None	None	0	1
DRR030254_S1_L001_R1_001_val_1_DRR030254_S1_L001_R2_001_val_2_1_hxb2_pol	PR,RT,IN	None	None	0	1	0	1	0	1	0	1	0	1	0	1	0	1	0	1	None	0	1	0	1	0	1	0	1	0	1	0	1	0	1	None	0	1	0	1	0	1	0	1	0	1	None	None	0	1
DRR030255_S1_L001_R1_001_val_1_DRR030255_S1_L001_R2_001_val_2_1_hxb2_pol	PR,RT,IN	None	None	0	1	0	1	0	1	0	1	0	1	0	1	0	1	0	1	None	0	1	0	1	0	1	0	1	0	1	0	1	0	1	None	0	1	0	1	0	1	0	1	0	1	None	None	0	1
DRR030256_S1_L001_R1_001_val_1_DRR030256_S1_L001_R2_001_val_2_1_hxb2_pol	PR,RT,IN	None	None	0	1	0	1	0	1	0	1	0	1	0	1	0	1	0	1	None	0	1	0	1	0	1	0	1	0	1	0	1	0	1	E138A	0	1	0	1	10	2	0	1	15	3	None	None	0	1
DRR030257_S1_L001_R1_001_val_1_DRR030257_S1_L001_R2_001_val_2_1_hxb2_pol	PR,RT,IN	None	None	0	1	0	1	0	1	0	1	0	1	0	1	0	1	0	1	None	0	1	0	1	0	1	0	1	0	1	0	1	0	1	None	0	1	0	1	0	1	0	1	0	1	None	G163R	0	1
DRR030258_S1_L001_R1_001_val_1_DRR030258_S1_L001_R2_001_val_2_1_hxb2_pol	PR,RT,IN	None	None	0	1	0	1	0	1	0	1	0	1	0	1	0	1	0	1	None	0	1	0	1	0	1	0	1	0	1	0	1	0	1	V179DE	0	1	10	2	10	2	10	2	10	2	None	None	0	1
DRR030259_S1_L001_R1_001_val_1_DRR030259_S1_L001_R2_001_val_2_1_hxb2_pol	PR,RT,IN	None	None	0	1	0	1	0	1	0	1	0	1	0	1	0	1	0	1	None	0	1	0	1	0	1	0	1	0	1	0	1	0	1	None	0	1	0	1	0	1	0	1	0	1	None	None	0	1
DRR030260_S1_L001_R1_001_val_1_DRR030260_S1_L001_R2_001_val_2_1_hxb2_pol	PR,RT,IN	None	None	0	1	0	1	0	1	0	1	0	1	0	1	0	1	0	1	None	0	1	0	1	0	1	0	1	0	1	0	1	0	1	None	0	1	0	1	0	1	0	1	0	1	None	None	0	1
DRR030261_S1_L001_R1_001_val_1_DRR030261_S1_L001_R2_001_val_2_1_hxb2_pol	PR,RT,IN	M46I,L76V	None	10	2	20	3	80	5	50	4	50	4	50	4	10	2	0	1	M184V	15	3	-10	1	-10	1	10	2	60	5	60	5	-10	1	None	0	1	0	1	0	1	0	1	0	1	N155H	None	10	2
DRR030262_S1_L001_R1_001_val_1_DRR030262_S1_L001_R2_001_val_2_1_hxb2_pol	PR,RT,IN	M46I,I54V,V82A	L10F,L24I,L33F,Q58E	75	5	10	2	90	5	105	5	95	5	145	5	75	5	45	4	L74V,M184V	60	5	-10	1	-10	1	70	5	60	5	60	5	-10	1	None	0	1	0	1	0	1	0	1	0	1	None	None	0	1
DRR030263_S1_L001_R1_001_val_1_DRR030263_S1_L001_R2_001_val_2_1_hxb2_pol	PR,RT,IN	None	None	0	1	0	1	0	1	0	1	0	1	0	1	0	1	0	1	None	0	1	0	1	0	1	0	1	0	1	0	1	0	1	None	0	1	0	1	0	1	0	1	0	1	None	None	0	1
DRR030264_S1_L001_R1_001_val_1_DRR030264_S1_L001_R2_001_val_2_1_hxb2_pol	PR,RT,IN	None	None	0	1	0	1	0	1	0	1	0	1	0	1	0	1	0	1	M184MI	15	3	-10	1	-10	1	10	2	60	5	60	5	-10	1	None	0	1	0	1	0	1	0	1	0	1	None	None	0	1
DRR030265_S1_L001_R1_001_val_1_DRR030265_S1_L001_R2_001_val_2_1_hxb2_pol	PR,RT,IN	None	None	0	1	0	1	0	1	0	1	0	1	0	1	0	1	0	1	M184I	15	3	-10	1	-10	1	10	2	60	5	60	5	-10	1	None	0	1	0	1	0	1	0	1	0	1	G140S,Q148H	None	45	4
DRR030266_S1_L001_R1_001_val_1_DRR030266_S1_L001_R2_001_val_2_1_hxb2_pol	PR,RT,IN	None	None	0	1	0	1	0	1	0	1	0	1	0	1	0	1	0	1	M184MIV	15	3	-10	1	-10	1	10	2	60	5	60	5	-10	1	None	0	1	0	1	0	1	0	1	0	1	G140S,Q148H	None	45	4
DRR030267_S1_L001_R1_001_val_1_DRR030267_S1_L001_R2_001_val_2_1_hxb2_pol	PR,RT,IN	None	None	0	1	0	1	0	1	0	1	0	1	0	1	0	1	0	1	None	0	1	0	1	0	1	0	1	0	1	0	1	0	1	None	0	1	0	1	0	1	0	1	0	1	None	None	0	1
DRR030268_S1_L001_R1_001_val_1_DRR030268_S1_L001_R2_001_val_2_1_hxb2_pol	PR,RT,IN	None	None	0	1	0	1	0	1	0	1	0	1	0	1	0	1	0	1	None	0	1	0	1	0	1	0	1	0	1	0	1	0	1	None	0	1	0	1	0	1	0	1	0	1	None	None	0	1
DRR030269_S1_L001_R1_001_val_1_DRR030269_S1_L001_R2_001_val_2_1_hxb2_pol	PR,RT,IN	None	None	0	1	0	1	0	1	0	1	0	1	0	1	0	1	0	1	None	0	1	0	1	0	1	0	1	0	1	0	1	0	1	None	0	1	0	1	0	1	0	1	0	1	None	None	0	1
DRR030270_S1_L001_R1_001_val_1_DRR030270_S1_L001_R2_001_val_2_1_hxb2_pol	PR,RT,IN	None	None	0	1	0	1	0	1	0	1	0	1	0	1	0	1	0	1	None	0	1	0	1	0	1	0	1	0	1	0	1	0	1	None	0	1	0	1	0	1	0	1	0	1	None	None	0	1
DRR030271_S1_L001_R1_001_val_1_DRR030271_S1_L001_R2_001_val_2_1_hxb2_pol	PR,RT,IN	None	None	0	1	0	1	0	1	0	1	0	1	0	1	0	1	0	1	M184MIV	15	3	-10	1	-10	1	10	2	60	5	60	5	-10	1	None	0	1	0	1	0	1	0	1	0	1	N155NH	None	10	2
DRR030272_S1_L001_R1_001_val_1_DRR030272_S1_L001_R2_001_val_2_1_hxb2_pol	PR,RT,IN	None	None	0	1	0	1	0	1	0	1	0	1	0	1	0	1	0	1	None	0	1	0	1	0	1	0	1	0	1	0	1	0	1	None	0	1	0	1	0	1	0	1	0	1	None	None	0	1
DRR030273_S1_L001_R1_001_val_1_DRR030273_S1_L001_R2_001_val_2_1_hxb2_pol	PR,RT,IN	None	None	0	1	0	1	0	1	0	1	0	1	0	1	0	1	0	1	None	0	1	0	1	0	1	0	1	0	1	0	1	0	1	None	0	1	0	1	0	1	0	1	0	1	None	None	0	1
DRR030274_S1_L001_R1_001_val_1_DRR030274_S1_L001_R2_001_val_2_1_hxb2_pol	PR,RT,IN	None	None	0	1	0	1	0	1	0	1	0	1	0	1	0	1	0	1	None	0	1	0	1	0	1	0	1	0	1	0	1	0	1	None	0	1	0	1	0	1	0	1	0	1	None	None	0	1
DRR030275_S1_L001_R1_001_val_1_DRR030275_S1_L001_R2_001_val_2_1_hxb2_pol	PR,RT,IN	None	None	0	1	0	1	0	1	0	1	0	1	0	1	0	1	0	1	None	0	1	0	1	0	1	0	1	0	1	0	1	0	1	None	0	1	0	1	0	1	0	1	0	1	None	None	0	1
DRR030276_S1_L001_R1_001_val_1_DRR030276_S1_L001_R2_001_val_2_1_hxb2_pol	PR,RT,IN	None	None	0	1	0	1	0	1	0	1	0	1	0	1	0	1	0	1	None	0	1	0	1	0	1	0	1	0	1	0	1	0	1	None	0	1	0	1	0	1	0	1	0	1	None	P142T	0	1
DRR030277_S1_L001_R1_001_val_1_DRR030277_S1_L001_R2_001_val_2_1_hxb2_pol	PR,RT,IN	None	None	0	1	0	1	0	1	0	1	0	1	0	1	0	1	0	1	None	0	1	0	1	0	1	0	1	0	1	0	1	0	1	None	0	1	0	1	0	1	0	1	0	1	None	None	0	1
DRR030278_S1_L001_R1_001_val_1_DRR030278_S1_L001_R2_001_val_2_1_hxb2_pol	PR,RT,IN	None	None	0	1	0	1	0	1	0	1	0	1	0	1	0	1	0	1	None	0	1	0	1	0	1	0	1	0	1	0	1	0	1	None	0	1	0	1	0	1	0	1	0	1	None	None	0	1
DRR030279_S1_L001_R1_001_val_1_DRR030279_S1_L001_R2_001_val_2_1_hxb2_pol	PR,RT,IN	None	None	0	1	0	1	0	1	0	1	0	1	0	1	0	1	0	1	None	0	1	0	1	0	1	0	1	0	1	0	1	0	1	None	0	1	0	1	0	1	0	1	0	1	None	None	0	1
DRR030280_S1_L001_R1_001_val_1_DRR030280_S1_L001_R2_001_val_2_1_hxb2_pol	PR,RT,IN	None	None	0	1	0	1	0	1	0	1	0	1	0	1	0	1	0	1	None	0	1	0	1	0	1	0	1	0	1	0	1	0	1	None	0	1	0	1	0	1	0	1	0	1	None	None	0	1
DRR030281_S1_L001_R1_001_val_1_DRR030281_S1_L001_R2_001_val_2_1_hxb2_pol	PR,RT,IN	None	None	0	1	0	1	0	1	0	1	0	1	0	1	0	1	0	1	None	0	1	0	1	0	1	0	1	0	1	0	1	0	1	None	0	1	0	1	0	1	0	1	0	1	None	None	0	1
DRR030282_S1_L001_R1_001_val_1_DRR030282_S1_L001_R2_001_val_2_1_hxb2_pol	PR,RT,IN	None	None	0	1	0	1	0	1	0	1	0	1	0	1	0	1	0	1	None	0	1	0	1	0	1	0	1	0	1	0	1	0	1	None	0	1	0	1	0	1	0	1	0	1	None	None	0	1
DRR030283_S1_L001_R1_001_val_1_DRR030283_S1_L001_R2_001_val_2_1_hxb2_pol	PR,RT,IN	None	None	0	1	0	1	0	1	0	1	0	1	0	1	0	1	0	1	None	0	1	0	1	0	1	0	1	0	1	0	1	0	1	None	0	1	0	1	0	1	0	1	0	1	None	None	0	1
DRR030284_S1_L001_R1_001_val_1_DRR030284_S1_L001_R2_001_val_2_1_hxb2_pol	PR,RT,IN	None	L10LF	0	1	5	1	15	3	10	2	5	1	15	3	0	1	0	1	None	0	1	0	1	0	1	0	1	0	1	0	1	0	1	None	0	1	0	1	0	1	0	1	0	1	None	None	0	1
DRR030285_S1_L001_R1_001_val_1_DRR030285_S1_L001_R2_001_val_2_1_hxb2_pol	PR,RT,IN	None	None	0	1	0	1	0	1	0	1	0	1	0	1	0	1	0	1	None	0	1	0	1	0	1	0	1	0	1	0	1	0	1	None	0	1	0	1	0	1	0	1	0	1	None	None	0	1
DRR030286_S1_L001_R1_001_val_1_DRR030286_S1_L001_R2_001_val_2_1_hxb2_pol	PR,RT,IN	None	None	0	1	0	1	0	1	0	1	0	1	0	1	0	1	0	1	None	0	1	0	1	0	1	0	1	0	1	0	1	0	1	None	0	1	0	1	0	1	0	1	0	1	None	None	0	1
DRR030287_S1_L001_R1_001_val_1_DRR030287_S1_L001_R2_001_val_2_1_hxb2_pol	PR,RT,IN	None	None	0	1	0	1	0	1	0	1	0	1	0	1	0	1	0	1	None	0	1	0	1	0	1	0	1	0	1	0	1	0	1	None	0	1	0	1	0	1	0	1	0	1	None	None	0	1
DRR030288_S1_L001_R1_001_val_1_DRR030288_S1_L001_R2_001_val_2_1_hxb2_pol	PR,RT,IN	None	None	0	1	0	1	0	1	0	1	0	1	0	1	0	1	0	1	None	0	1	0	1	0	1	0	1	0	1	0	1	0	1	None	0	1	0	1	0	1	0	1	0	1	None	None	0	1
DRR030289_S1_L001_R1_001_val_1_DRR030289_S1_L001_R2_001_val_2_1_hxb2_pol	PR,RT,IN	None	None	0	1	0	1	0	1	0	1	0	1	0	1	0	1	0	1	None	0	1	0	1	0	1	0	1	0	1	0	1	0	1	None	0	1	0	1	0	1	0	1	0	1	None	None	0	1
DRR030290_S1_L001_R1_001_val_1_DRR030290_S1_L001_R2_001_val_2_1_hxb2_pol	PR,RT,IN	None	None	0	1	0	1	0	1	0	1	0	1	0	1	0	1	0	1	None	0	1	0	1	0	1	0	1	0	1	0	1	0	1	None	0	1	0	1	0	1	0	1	0	1	None	None	0	1
DRR030291_S1_L001_R1_001_val_1_DRR030291_S1_L001_R2_001_val_2_1_hxb2_pol	PR,RT,IN	None	None	0	1	0	1	0	1	0	1	0	1	0	1	0	1	0	1	None	0	1	0	1	0	1	0	1	0	1	0	1	0	1	None	0	1	0	1	0	1	0	1	0	1	None	None	0	1
DRR030292_S1_L001_R1_001_val_1_DRR030292_S1_L001_R2_001_val_2_1_hxb2_pol	PR,RT,IN	None	None	0	1	0	1	0	1	0	1	0	1	0	1	0	1	0	1	None	0	1	0	1	0	1	0	1	0	1	0	1	0	1	None	0	1	0	1	0	1	0	1	0	1	None	None	0	1
DRR030293_S1_L001_R1_001_val_1_DRR030293_S1_L001_R2_001_val_2_1_hxb2_pol	PR,RT,IN	None	None	0	1	0	1	0	1	0	1	0	1	0	1	0	1	0	1	None	0	1	0	1	0	1	0	1	0	1	0	1	0	1	None	0	1	0	1	0	1	0	1	0	1	None	None	0	1
DRR030294_S1_L001_R1_001_val_1_DRR030294_S1_L001_R2_001_val_2_1_hxb2_pol	PR,RT,IN	None	None	0	1	0	1	0	1	0	1	0	1	0	1	0	1	0	1	None	0	1	0	1	0	1	0	1	0	1	0	1	0	1	None	0	1	0	1	0	1	0	1	0	1	None	None	0	1
DRR030295_S1_L001_R1_001_val_1_DRR030295_S1_L001_R2_001_val_2_1_hxb2_pol	PR,RT,IN	None	None	0	1	0	1	0	1	0	1	0	1	0	1	0	1	0	1	None	0	1	0	1	0	1	0	1	0	1	0	1	0	1	None	0	1	0	1	0	1	0	1	0	1	None	None	0	1
DRR030296_S1_L001_R1_001_val_1_DRR030296_S1_L001_R2_001_val_2_1_hxb2_pol	PR,RT,IN	None	None	0	1	0	1	0	1	0	1	0	1	0	1	0	1	0	1	None	0	1	0	1	0	1	0	1	0	1	0	1	0	1	None	0	1	0	1	0	1	0	1	0	1	None	None	0	1
DRR030297_S1_L001_R1_001_val_1_DRR030297_S1_L001_R2_001_val_2_1_hxb2_pol	PR,RT,IN	None	None	0	1	0	1	0	1	0	1	0	1	0	1	0	1	0	1	None	0	1	0	1	0	1	0	1	0	1	0	1	0	1	None	0	1	0	1	0	1	0	1	0	1	None	None	0	1
DRR030298_S1_L001_R1_001_val_1_DRR030298_S1_L001_R2_001_val_2_1_hxb2_pol	PR,RT,IN	None	None	0	1	0	1	0	1	0	1	0	1	0	1	0	1	0	1	None	0	1	0	1	0	1	0	1	0	1	0	1	0	1	V106I	10	2	0	1	10	2	10	2	10	2	None	None	0	1
DRR030299_S1_L001_R1_001_val_1_DRR030299_S1_L001_R2_001_val_2_1_hxb2_pol	PR,RT,IN	None	None	0	1	0	1	0	1	0	1	0	1	0	1	0	1	0	1	None	0	1	0	1	0	1	0	1	0	1	0	1	0	1	None	0	1	0	1	0	1	0	1	0	1	None	None	0	1
DRR030300_S1_L001_R1_001_val_1_DRR030300_S1_L001_R2_001_val_2_1_hxb2_pol	PR,RT,IN	None	None	0	1	0	1	0	1	0	1	0	1	0	1	0	1	0	1	M184MV	15	3	-10	1	-10	1	10	2	60	5	60	5	-10	1	None	0	1	0	1	0	1	0	1	0	1	N155NH	None	10	2
DRR030301_S1_L001_R1_001_val_1_DRR030301_S1_L001_R2_001_val_2_1_hxb2_pol	PR,RT,IN	None	None	0	1	0	1	0	1	0	1	0	1	0	1	0	1	0	1	None	0	1	0	1	0	1	0	1	0	1	0	1	0	1	None	0	1	0	1	0	1	0	1	0	1	None	None	0	1
DRR030302_S1_L001_R1_001_val_1_DRR030302_S1_L001_R2_001_val_2_1_hxb2_pol	PR,RT,IN	None	None	0	1	0	1	0	1	0	1	0	1	0	1	0	1	0	1	None	0	1	0	1	0	1	0	1	0	1	0	1	0	1	None	0	1	0	1	0	1	0	1	0	1	None	None	0	1
DRR030303_S1_L001_R1_001_val_1_DRR030303_S1_L001_R2_001_val_2_1_hxb2_pol	PR,RT,IN	None	None	0	1	0	1	0	1	0	1	0	1	0	1	0	1	0	1	None	0	1	0	1	0	1	0	1	0	1	0	1	0	1	V106VI	10	2	0	1	10	2	10	2	10	2	None	None	0	1
DRR030304_S1_L001_R1_001_val_1_DRR030304_S1_L001_R2_001_val_2_1_hxb2_pol	PR,RT,IN	None	None	0	1	0	1	0	1	0	1	0	1	0	1	0	1	0	1	None	0	1	0	1	0	1	0	1	0	1	0	1	0	1	V106VI	10	2	0	1	10	2	10	2	10	2	None	None	0	1
DRR030305_S1_L001_R1_001_val_1_DRR030305_S1_L001_R2_001_val_2_1_hxb2_pol	PR,RT,IN	M46L	None	10	2	0	1	10	2	10	2	10	2	20	3	10	2	10	2	K65R,M184V	60	5	-25	1	50	4	70	5	90	5	90	5	50	4	None	0	1	0	1	0	1	0	1	0	1	Y143ACGS	T97A,D232N	5	1
DRR030306_S1_L001_R1_001_val_1_DRR030306_S1_L001_R2_001_val_2_1_hxb2_pol	PR,RT,IN	M46L	None	10	2	0	1	10	2	10	2	10	2	20	3	10	2	10	2	A62AV,K65R,M184V	65	5	-20	1	55	4	75	5	95	5	95	5	55	4	None	0	1	0	1	0	1	0	1	0	1	Y143A	T97A,D232N	5	1
DRR030307_S1_L001_R1_001_val_1_DRR030307_S1_L001_R2_001_val_2_1_hxb2_pol	PR,RT,IN	None	None	0	1	0	1	0	1	0	1	0	1	0	1	0	1	0	1	D67N,T69D,M184MV,K219E	25	3	15	3	25	3	50	4	60	5	60	5	0	1	L100LV,G190Q	40	4	90	5	55	4	90	5	60	5	N155H	None	10	2
DRR030308_S1_L001_R1_001_val_1_DRR030308_S1_L001_R2_001_val_2_1_hxb2_pol	PR,RT,IN	None	None	0	1	0	1	0	1	0	1	0	1	0	1	0	1	0	1	D67N,T69D,K219E	10	2	25	3	35	4	40	4	0	1	0	1	10	2	L100V,G190Q	40	4	90	5	55	4	90	5	60	5	N155H	T97A	10	2
DRR030309_S1_L001_R1_001_val_1_DRR030309_S1_L001_R2_001_val_2_1_hxb2_pol	PR,RT,IN	None	None	0	1	0	1	0	1	0	1	0	1	0	1	0	1	0	1	D67N,T69DG,K219E	20	3	30	4	35	4	40	4	0	1	0	1	15	3	L100V,G190Q	40	4	90	5	55	4	90	5	60	5	N155H	T97A	10	2
DRR030310_S1_L001_R1_001_val_1_DRR030310_S1_L001_R2_001_val_2_1_hxb2_pol	PR,RT,IN	None	None	0	1	0	1	0	1	0	1	0	1	0	1	0	1	0	1	None	0	1	0	1	0	1	0	1	0	1	0	1	0	1	None	0	1	0	1	0	1	0	1	0	1	None	D232N	0	1
DRR030311_S1_L001_R1_001_val_1_DRR030311_S1_L001_R2_001_val_2_1_hxb2_pol	PR,RT,IN	None	None	0	1	0	1	0	1	0	1	0	1	0	1	0	1	0	1	None	0	1	0	1	0	1	0	1	0	1	0	1	0	1	None	0	1	0	1	0	1	0	1	0	1	None	D232N	0	1
DRR030312_S1_L001_R1_001_val_1_DRR030312_S1_L001_R2_001_val_2_1_hxb2_pol	PR,RT,IN	None	None	0	1	0	1	0	1	0	1	0	1	0	1	0	1	0	1	None	0	1	0	1	0	1	0	1	0	1	0	1	0	1	None	0	1	0	1	0	1	0	1	0	1	None	D232N	0	1
DRR030313_S1_L001_R1_001_val_1_DRR030313_S1_L001_R2_001_val_2_1_hxb2_pol	PR,RT,IN	None	None	0	1	0	1	0	1	0	1	0	1	0	1	0	1	0	1	None	0	1	0	1	0	1	0	1	0	1	0	1	0	1	None	0	1	0	1	0	1	0	1	0	1	None	D232N	0	1
DRR030314_S1_L001_R1_001_val_1_DRR030314_S1_L001_R2_001_val_2_1_hxb2_pol	PR,RT,IN	None	None	0	1	0	1	0	1	0	1	0	1	0	1	0	1	0	1	None	0	1	0	1	0	1	0	1	0	1	0	1	0	1	None	0	1	0	1	0	1	0	1	0	1	None	D232N	0	1
DRR030315_S1_L001_R1_001_val_1_DRR030315_S1_L001_R2_001_val_2_1_hxb2_pol	PR,RT,IN	None	None	0	1	0	1	0	1	0	1	0	1	0	1	0	1	0	1	None	0	1	0	1	0	1	0	1	0	1	0	1	0	1	None	0	1	0	1	0	1	0	1	0	1	None	D232N	0	1
DRR030316_S1_L001_R1_001_val_1_DRR030316_S1_L001_R2_001_val_2_1_hxb2_pol	PR,RT,IN	None	None	0	1	0	1	0	1	0	1	0	1	0	1	0	1	0	1	M184MV	15	3	-10	1	-10	1	10	2	60	5	60	5	-10	1	K103KN	0	1	60	5	0	1	60	5	0	1	Q148QH	D232N	25	3
DRR030317_S1_L001_R1_001_val_1_DRR030317_S1_L001_R2_001_val_2_1_hxb2_pol	PR,RT,IN	None	None	0	1	0	1	0	1	0	1	0	1	0	1	0	1	0	1	None	0	1	0	1	0	1	0	1	0	1	0	1	0	1	None	0	1	0	1	0	1	0	1	0	1	None	None	0	1
[truncated: 12 more columns]

## Sheet: QuasiFlow-scores
sample	Drug name	Drug score	Mutation Detection Threshold
DRR030218	ATV	135	2
DRR030218	DRV	15	2
DRR030218	FPV	130	2
DRR030218	IDV	145	2
DRR030218	LPV	65	2
DRR030218	NFV	215	2
DRR030218	SQV	155	2
DRR030218	TPV	60	2
DRR030218	ABC	85	2
DRR030218	AZT	110	2
DRR030218	D4T	120	2
DRR030218	DDI	115	2
DRR030218	FTC	80	2
DRR030218	LMV	80	2
DRR030218	TDF	55	2
DRR030218	DOR	0	2
DRR030218	EFV	0	2
DRR030218	ETR	0	2
DRR030218	NVP	0	2
DRR030218	RPV	0	2
DRR030218	BIC	0	2
DRR030218	CAB	0	2
DRR030218	DTG	0	2
DRR030218	EVG	0	2
DRR030218	RAL	0	2
DRR030219	ATV	135	2
DRR030219	DRV	15	2
DRR030219	FPV	130	2
DRR030219	IDV	145	2
DRR030219	LPV	65	2
DRR030219	NFV	205	2
DRR030219	SQV	155	2
DRR030219	TPV	45	2
DRR030219	ABC	85	2
DRR030219	AZT	110	2
DRR030219	D4T	120	2
DRR030219	DDI	115	2
DRR030219	FTC	80	2
DRR030219	LMV	80	2
DRR030219	TDF	55	2
DRR030219	DOR	0	2
DRR030219	EFV	0	2
DRR030219	ETR	0	2
DRR030219	NVP	0	2
DRR030219	RPV	0	2
DRR030219	BIC	0	2
DRR030219	CAB	0	2
DRR030219	DTG	0	2
DRR030219	EVG	0	2
DRR030219	RAL	0	2
DRR030220	ATV	130	2
DRR030220	DRV	15	2
DRR030220	FPV	125	2
DRR030220	IDV	140	2
DRR030220	LPV	65	2
DRR030220	NFV	190	2
DRR030220	SQV	150	2
DRR030220	TPV	40	2
DRR030220	ABC	55	2
DRR030220	AZT	65	2
DRR030220	D4T	120	2
DRR030220	DDI	80	2
DRR030220	FTC	75	2
DRR030220	LMV	75	2
DRR030220	TDF	25	2
DRR030220	DOR	0	2
DRR030220	EFV	0	2
DRR030220	ETR	0	2
DRR030220	NVP	0	2
DRR030220	RPV	0	2
DRR030220	BIC	0	2
DRR030220	CAB	0	2
DRR030220	DTG	0	2
DRR030220	EVG	0	2
DRR030220	RAL	0	2
DRR030221	ATV	130	2
DRR030221	DRV	15	2
DRR030221	FPV	125	2
DRR030221	IDV	140	2
DRR030221	LPV	65	2
DRR030221	NFV	190	2
DRR030221	SQV	150	2
DRR030221	TPV	40	2
DRR030221	ABC	70	2
DRR030221	AZT	120	2
DRR030221	D4T	130	2
DRR030221	DDI	105	2
DRR030221	FTC	20	2
DRR030221	LMV	20	2
DRR030221	TDF	65	2
DRR030221	DOR	0	2
DRR030221	EFV	60	2
DRR030221	ETR	0	2
DRR030221	NVP	60	2
DRR030221	RPV	0	2
DRR030221	BIC	0	2
DRR030221	CAB	0	2
DRR030221	DTG	0	2
DRR030221	EVG	0	2
DRR030221	RAL	0	2
DRR030222	ATV	135	2
DRR030222	DRV	15	2
DRR030222	FPV	130	2
DRR030222	IDV	145	2
DRR030222	LPV	65	2
DRR030222	NFV	205	2
DRR030222	SQV	155	2
DRR030222	TPV	40	2
DRR030222	ABC	70	2
DRR030222	AZT	120	2
DRR030222	D4T	130	2
DRR030222	DDI	105	2
DRR030222	FTC	20	2
DRR030222	LMV	20	2
DRR030222	TDF	65	2
DRR030222	DOR	60	2
DRR030222	EFV	165	2
DRR030222	ETR	55	2
DRR030222	NVP	200	2
DRR030222	RPV	150	2
DRR030222	BIC	0	2
DRR030222	CAB	0	2
DRR030222	DTG	0	2
DRR030222	EVG	0	2
DRR030222	RAL	0	2
DRR030223	ATV	135	2
DRR030223	DRV	15	2
DRR030223	FPV	130	2
DRR030223	IDV	145	2
DRR030223	LPV	65	2
DRR030223	NFV	205	2
DRR030223	SQV	155	2
DRR030223	TPV	40	2
DRR030223	ABC	100	2
DRR030223	AZT	120	2
DRR030223	D4T	130	2
DRR030223	DDI	165	2
DRR030223	FTC	20	2
DRR030223	LMV	20	2
DRR030223	TDF	65	2
DRR030223	DOR	60	2
DRR030223	EFV	240	2
DRR030223	ETR	100	2
DRR030223	NVP	240	2
DRR030223	RPV	135	2
DRR030223	BIC	0	2
DRR030223	CAB	0	2
DRR030223	DTG	0	2
DRR030223	EVG	0	2
DRR030223	RAL	0	2
DRR030224	ATV	130	2
DRR030224	DRV	15	2
DRR030224	FPV	125	2
DRR030224	IDV	140	2
DRR030224	LPV	65	2
DRR030224	NFV	190	2
DRR030224	SQV	150	2
DRR030224	TPV	40	2
DRR030224	ABC	100	2
DRR030224	AZT	120	2
DRR030224	D4T	130	2
DRR030224	DDI	165	2
DRR030224	FTC	20	2
DRR030224	LMV	20	2
DRR030224	TDF	65	2
DRR030224	DOR	85	2
DRR030224	EFV	270	2
DRR030224	ETR	140	2
DRR030224	NVP	300	2
DRR030224	RPV	190	2
DRR030224	BIC	0	2
DRR030224	CAB	0	2
DRR030224	DTG	0	2
DRR030224	EVG	0	2
DRR030224	RAL	0	2
DRR030225	ATV	140	2
DRR030225	DRV	20	2
DRR030225	FPV	135	2
DRR030225	IDV	150	2
DRR030225	LPV	70	2
DRR030225	NFV	210	2
DRR030225	SQV	160	2
DRR030225	TPV	65	2
DRR030225	ABC	55	2
DRR030225	AZT	65	2
DRR030225	D4T	120	2
DRR030225	DDI	80	2
DRR030225	FTC	75	2
DRR030225	LMV	75	2
DRR030225	TDF	25	2
DRR030225	DOR	10	2
DRR030225	EFV	10	2
DRR030225	ETR	10	2
DRR030225	NVP	15	2
DRR030225	RPV	15	2
DRR030225	BIC	0	2
DRR030225	CAB	0	2
DRR030225	DTG	0	2
DRR030225	EVG	0	2
DRR030225	RAL	0	2
DRR030226	ATV	145	2
DRR030226	DRV	15	2
DRR030226	FPV	125	2
DRR030226	IDV	150	2
DRR030226	LPV	115	2
DRR030226	NFV	170	2
DRR030226	SQV	130	2
DRR030226	TPV	95	2
DRR030226	ABC	60	2
DRR030226	AZT	65	2
DRR030226	D4T	65	2
DRR030226	DDI	95	2
DRR030226	FTC	5	2
DRR030226	LMV	5	2
DRR030226	TDF	25	2
DRR030226	DOR	50	2
DRR030226	EFV	140	2
DRR030226	ETR	40	2
DRR030226	NVP	150	2
DRR030226	RPV	75	2
DRR030226	BIC	0	2
DRR030226	CAB	0	2
DRR030226	DTG	0	2
DRR030226	EVG	0	2
DRR030226	RAL	0	2
DRR030227	ATV	110	2
DRR030227	DRV	30	2
DRR030227	FPV	145	2
DRR030227	IDV	135	2
DRR030227	LPV	105	2
DRR030227	NFV	190	2
DRR030227	SQV	95	2
DRR030227	TPV	40	2
DRR030227	ABC	90	2
DRR030227	AZT	115	2
DRR030227	D4T	115	2
DRR030227	DDI	90	2
DRR030227	FTC	80	2
DRR030227	LMV	80	2
DRR030227	TDF	60	2
DRR030227	DOR	5	2
DRR030227	EFV	10	2
DRR030227	ETR	10	2
DRR030227	NVP	10	2
DRR030227	RPV	45	2
DRR030227	BIC	0	2
DRR030227	CAB	0	2
DRR030227	DTG	0	2
DRR030227	EVG	0	2
DRR030227	RAL	0	2
DRR030228	ATV	140	2
DRR030228	DRV	20	2
DRR030228	FPV	135	2
DRR030228	IDV	150	2
DRR030228	LPV	70	2
DRR030228	NFV	210	2
DRR030228	SQV	160	2
DRR030228	TPV	65	2
DRR030228	ABC	95	2
DRR030228	AZT	60	2
DRR030228	D4T	120	2
DRR030228	DDI	140	2
DRR030228	FTC	70	2
DRR030228	LMV	70	2
DRR030228	TDF	20	2
DRR030228	DOR	185	2
DRR030228	EFV	250	2
DRR030228	ETR	95	2
DRR030228	NVP	330	2
DRR030228	RPV	155	2
DRR030228	BIC	0	2
DRR030228	CAB	0	2
DRR030228	DTG	0	2
DRR030228	EVG	0	2
DRR030228	RAL	0	2
DRR030229	ATV	130	2
DRR030229	DRV	35	2
DRR030229	FPV	195	2
DRR030229	IDV	180	2
DRR030229	LPV	105	2
DRR030229	NFV	210	2
DRR030229	SQV	150	2
DRR030229	TPV	35	2
DRR030229	ABC	130	2
DRR030229	AZT	110	2
DRR030229	D4T	120	2
DRR030229	DDI	175	2
DRR030229	FTC	80	2
DRR030229	LMV	80	2
DRR030229	TDF	55	2
DRR030229	DOR	0	2
DRR030229	EFV	0	2
DRR030229	ETR	0	2
DRR030229	NVP	0	2
DRR030229	RPV	0	2
DRR030229	BIC	0	2
DRR030229	CAB	0	2
DRR030229	DTG	0	2
DRR030229	EVG	0	2
DRR030229	RAL	0	2
DRR030230	ATV	140	2
DRR030230	DRV	70	2
DRR030230	FPV	265	2
DRR030230	IDV	190	2
DRR030230	LPV	140	2
DRR030230	NFV	235	2
DRR030230	SQV	155	2
DRR030230	TPV	35	2
DRR030230	ABC	85	2
DRR030230	AZT	110	2
DRR030230	D4T	120	2
DRR030230	DDI	115	2
DRR030230	FTC	80	2
DRR030230	LMV	80	2
DRR030230	TDF	55	2
DRR030230	DOR	0	2
DRR030230	EFV	0	2
DRR030230	ETR	0	2
DRR030230	NVP	0	2
DRR030230	RPV	0	2
DRR030230	BIC	0	2
DRR030230	CAB	0	2
DRR030230	DTG	0	2
DRR030230	EVG	0	2
DRR030230	RAL	0	2
DRR030231	ATV	140	2
DRR030231	DRV	20	2
DRR030231	FPV	135	2
DRR030231	IDV	150	2
DRR030231	LPV	70	2
DRR030231	NFV	210	2
DRR030231	SQV	160	2
DRR030231	TPV	65	2
DRR030231	ABC	125	2
DRR030231	AZT	130	2
DRR030231	D4T	190	2
DRR030231	DDI	190	2
DRR030231	FTC	25	2
DRR030231	LMV	25	2
DRR030231	TDF	45	2
DRR030231	DOR	145	2
DRR030231	EFV	210	2
DRR030231	ETR	50	2
DRR030231	NVP	270	2
DRR030231	RPV	70	2
DRR030231	BIC	0	2
DRR030231	CAB	0	2
DRR030231	DTG	0	2
DRR030231	EVG	0	2
DRR030231	RAL	0	2
DRR030232	ATV	150	2
DRR030232	DRV	15	2
DRR030232	FPV	130	2
DRR030232	IDV	155	2
DRR030232	LPV	115	2
DRR030232	NFV	185	2
DRR030232	SQV	135	2
DRR030232	TPV	95	2
DRR030232	ABC	60	2
DRR030232	AZT	65	2
DRR030232	D4T	65	2
DRR030232	DDI	95	2
DRR030232	FTC	5	2
DRR030232	LMV	5	2
DRR030232	TDF	25	2
DRR030232	DOR	30	2
DRR030232	EFV	120	2
DRR030232	ETR	30	2
DRR030232	NVP	120	2
DRR030232	RPV	60	2
DRR030232	BIC	0	2
DRR030232	CAB	0	2
DRR030232	DTG	0	2
DRR030232	EVG	0	2
DRR030232	RAL	0	2
DRR030233	ATV	140	2
DRR030233	DRV	75	2
DRR030233	FPV	280	2
DRR030233	IDV	205	2
DRR030233	LPV	145	2
DRR030233	NFV	250	2
DRR030233	SQV	155	2
DRR030233	TPV	65	2
DRR030233	ABC	85	2
DRR030233	AZT	110	2
DRR030233	D4T	120	2
DRR030233	DDI	115	2
DRR030233	FTC	80	2
DRR030233	LMV	80	2
DRR030233	TDF	55	2
DRR030233	DOR	0	2
DRR030233	EFV	0	2
DRR030233	ETR	0	2
DRR030233	NVP	0	2
DRR030233	RPV	0	2
DRR030233	BIC	0	2
DRR030233	CAB	0	2
DRR030233	DTG	0	2
DRR030233	EVG	0	2
DRR030233	RAL	0	2
DRR030234	ATV	110	2
DRR030234	DRV	30	2
DRR030234	FPV	145	2
DRR030234	IDV	135	2
DRR030234	LPV	105	2
DRR030234	NFV	250	2
DRR030234	SQV	95	2
DRR030234	TPV	40	2
DRR030234	ABC	75	2
DRR030234	AZT	125	2
DRR030234	D4T	125	2
DRR030234	DDI	80	2
DRR030234	FTC	20	2
DRR030234	LMV	20	2
DRR030234	TDF	70	2
DRR030234	DOR	30	2
DRR030234	EFV	60	2
DRR030234	ETR	10	2
DRR030234	NVP	60	2
DRR030234	RPV	10	2
DRR030234	BIC	0	2
DRR030234	CAB	0	2
DRR030234	DTG	0	2
DRR030234	EVG	0	2
DRR030234	RAL	0	2
DRR030235	ATV	0	2
DRR030235	DRV	25	2
DRR030235	FPV	70	2
DRR030235	IDV	35	2
DRR030235	LPV	30	2
DRR030235	NFV	20	2
DRR030235	SQV	0	2
DRR030235	TPV	-5	2
DRR030235	ABC	80	2
DRR030235	AZT	145	2
DRR030235	D4T	165	2
DRR030235	DDI	100	2
DRR030235	FTC	20	2
DRR030235	LMV	20	2
DRR030235	TDF	75	2
DRR030235	DOR	0	2
DRR030235	EFV	0	2
DRR030235	ETR	0	2
DRR030235	NVP	0	2
DRR030235	RPV	0	2
DRR030235	BIC	5	2
DRR030235	CAB	10	2
DRR030235	DTG	5	2
DRR030235	EVG	60	2
DRR030235	RAL	15	2
DRR030236	ATV	140	2
DRR030236	DRV	75	2
DRR030236	FPV	280	2
DRR030236	IDV	205	2
DRR030236	LPV	145	2
DRR030236	NFV	250	2
DRR030236	SQV	155	2
DRR030236	TPV	65	2
DRR030236	ABC	85	2
DRR030236	AZT	110	2
DRR030236	D4T	120	2
DRR030236	DDI	115	2
DRR030236	FTC	80	2
DRR030236	LMV	80	2
DRR030236	TDF	55	2
DRR030236	DOR	0	2
DRR030236	EFV	0	2
DRR030236	ETR	0	2
DRR030236	NVP	0	2
DRR030236	RPV	0	2
DRR030236	BIC	0	2
DRR030236	CAB	0	2
DRR030236	DTG	0	2
DRR030236	EVG	0	2
DRR030236	RAL	0	2
DRR030237	ATV	150	2
DRR030237	DRV	15	2
DRR030237	FPV	130	2
DRR030237	IDV	155	2
DRR030237	LPV	115	2
DRR030237	NFV	185	2
DRR030237	SQV	135	2
DRR030237	TPV	95	2
DRR030237	ABC	60	2
DRR030237	AZT	65	2
DRR030237	D4T	65	2
DRR030237	DDI	95	2
DRR030237	FTC	5	2
DRR030237	LMV	5	2
DRR030237	TDF	25	2
DRR030237	DOR	30	2
DRR030237	EFV	130	2
DRR030237	ETR	40	2
DRR030237	NVP	130	2
DRR030237	RPV	75	2
DRR030237	BIC	0	2
DRR030237	CAB	0	2
DRR030237	DTG	0	2
DRR030237	EVG	0	2
DRR030237	RAL	0	2
DRR030238	ATV	0	2
DRR030238	DRV	0	2
DRR030238	FPV	0	2
DRR030238	IDV	0	2
DRR030238	LPV	0	2
DRR030238	NFV	0	2
DRR030238	SQV	0	2
DRR030238	TPV	0	2
DRR030238	ABC	0	2
DRR030238	AZT	0	2
DRR030238	D4T	0	2
DRR030238	DDI	0	2
DRR030238	FTC	0	2
DRR030238	LMV	0	2
DRR030238	TDF	0	2
DRR030238	DOR	0	2
DRR030238	EFV	0	2
DRR030238	ETR	0	2
DRR030238	NVP	0	2
DRR030238	RPV	0	2
DRR030238	BIC	0	2
DRR030238	CAB	0	2
DRR030238	DTG	0	2
DRR030238	EVG	0	2
DRR030238	RAL	0	2
DRR030239	ATV	0	2
DRR030239	DRV	0	2
DRR030239	FPV	0	2
DRR030239	IDV	0	2
DRR030239	LPV	0	2
DRR030239	NFV	0	2
DRR030239	SQV	0	2
DRR030239	TPV	0	2
DRR030239	ABC	15	2
DRR030239	AZT	-10	2
DRR030239	D4T	-10	2
DRR030239	DDI	10	2
DRR030239	FTC	60	2
DRR030239	LMV	60	2
DRR030239	TDF	-10	2
DRR030239	DOR	0	2
DRR030239	EFV	0	2
DRR030239	ETR	0	2
DRR030239	NVP	0	2
DRR030239	RPV	0	2
DRR030239	BIC	0	2
DRR030239	CAB	0	2
DRR030239	DTG	0	2
DRR030239	EVG	0	2
DRR030239	RAL	0	2
DRR030240	ATV	0	2
DRR030240	DRV	0	2
DRR030240	FPV	0	2
DRR030240	IDV	0	2
DRR030240	LPV	0	2
DRR030240	NFV	0	2
DRR030240	SQV	0	2
DRR030240	TPV	0	2
DRR030240	ABC	10	2
DRR030240	AZT	40	2
DRR030240	D4T	40	2
DRR030240	DDI	15	2
DRR030240	FTC	0	2
DRR030240	LMV	0	2
DRR030240	TDF	10	2
DRR030240	DOR	60	2
DRR030240	EFV	120	2
DRR030240	ETR	10	2
DRR030240	NVP	120	2
DRR030240	RPV	60	2
DRR030240	BIC	0	2
DRR030240	CAB	0	2
DRR030240	DTG	0	2
DRR030240	EVG	0	2
DRR030240	RAL	0	2
DRR030241	ATV	140	2
DRR030241	DRV	20	2
DRR030241	FPV	135	2
DRR030241	IDV	150	2
DRR030241	LPV	70	2
DRR030241	NFV	210	2
DRR030241	SQV	160	2
DRR030241	TPV	65	2
DRR030241	ABC	90	2
DRR030241	AZT	105	2
DRR030241	D4T	165	2
DRR030241	DDI	120	2
DRR030241	FTC	80	2
DRR030241	LMV	80	2
DRR030241	TDF	30	2
DRR030241	DOR	25	2
DRR030241	EFV	100	2
DRR030241	ETR	60	2
DRR030241	NVP	135	2
DRR030241	RPV	75	2
DRR030241	BIC	0	2
DRR030241	CAB	0	2
DRR030241	DTG	0	2
DRR030241	EVG	0	2
DRR030241	RAL	0	2
DRR030242	ATV	150	2
DRR030242	DRV	20	2
DRR030242	FPV	145	2
DRR030242	IDV	165	2
DRR030242	LPV	120	2
DRR030242	NFV	200	2
DRR030242	SQV	135	2
DRR030242	TPV	95	2
DRR030242	ABC	90	2
DRR030242	AZT	55	2
DRR030242	D4T	55	2
DRR030242	DDI	105	2
DRR030242	FTC	65	2
DRR030242	LMV	65	2
DRR030242	TDF	15	2
DRR030242	DOR	30	2
DRR030242	EFV	120	2
DRR030242	ETR	30	2
DRR030242	NVP	120	2
DRR030242	RPV	60	2
DRR030242	BIC	0	2
DRR030242	CAB	0	2
DRR030242	DTG	0	2
DRR030242	EVG	0	2
DRR030242	RAL	0	2
DRR030243	ATV	75	2
DRR030243	DRV	0	2
DRR030243	FPV	30	2
DRR030243	IDV	50	2
DRR030243	LPV	25	2
DRR030243	NFV	110	2
DRR030243	SQV	130	2
DRR030243	TPV	0	2
DRR030243	ABC	125	2
DRR030243	AZT	105	2
DRR030243	D4T	90	2
DRR030243	DDI	125	2
DRR030243	FTC	70	2
DRR030243	LMV	70	2
DRR030243	TDF	40	2
DRR030243	DOR	10	2
DRR030243	EFV	10	2
DRR030243	ETR	0	2
DRR030243	NVP	15	2
DRR030243	RPV	0	2
DRR030243	BIC	0	2
DRR030243	CAB	0	2
DRR030243	DTG	0	2
DRR030243	EVG	0	2
DRR030243	RAL	0	2
DRR030244	ATV	0	2
DRR030244	DRV	0	2
DRR030244	FPV	0	2
DRR030244	IDV	0	2
DRR030244	LPV	0	2
DRR030244	NFV	0	2
DRR030244	SQV	0	2
DRR030244	TPV	0	2
DRR030244	ABC	100	2
DRR030244	AZT	145	2
DRR030244	D4T	130	2
DRR030244	DDI	140	2
DRR030244	FTC	20	2
DRR030244	LMV	20	2
DRR030244	TDF	65	2
DRR030244	DOR	80	2
DRR030244	EFV	95	2
DRR030244	ETR	10	2
DRR030244	NVP	120	2
DRR030244	RPV	15	2
DRR030244	BIC	0	2
DRR030244	CAB	0	2
DRR030244	DTG	0	2
DRR030244	EVG	0	2
DRR030244	RAL	0	2
DRR030245	ATV	145	2
DRR030245	DRV	55	2
DRR030245	FPV	215	2
DRR030245	IDV	170	2
DRR030245	LPV	105	2
DRR030245	NFV	245	2
DRR030245	SQV	160	2
DRR030245	TPV	70	2
DRR030245	ABC	85	2
DRR030245	AZT	110	2
DRR030245	D4T	175	2
DRR030245	DDI	120	2
DRR030245	FTC	20	2
DRR030245	LMV	20	2
DRR030245	TDF	35	2
DRR030245	DOR	25	2
DRR030245	EFV	100	2
DRR030245	ETR	60	2
DRR030245	NVP	135	2
DRR030245	RPV	75	2
DRR030245	BIC	0	2
DRR030245	CAB	0	2
DRR030245	DTG	0	2
DRR030245	EVG	0	2
DRR030245	RAL	0	2
DRR030246	ATV	160	2
DRR030246	DRV	70	2
DRR030246	FPV	285	2
DRR030246	IDV	195	2
DRR030246	LPV	205	2
DRR030246	NFV	275	2
DRR030246	SQV	135	2
DRR030246	TPV	70	2
DRR030246	ABC	90	2
DRR030246	AZT	115	2
DRR030246	D4T	115	2
DRR030246	DDI	90	2
DRR030246	FTC	80	2
DRR030246	LMV	80	2
DRR030246	TDF	60	2
DRR030246	DOR	80	2
DRR030246	EFV	185	2
DRR030246	ETR	90	2
DRR030246	NVP	265	2
DRR030246	RPV	135	2
DRR030246	BIC	0	2
DRR030246	CAB	0	2
DRR030246	DTG	0	2
DRR030246	EVG	0	2
DRR030246	RAL	0	2
DRR030247	ATV	15	2
DRR030247	DRV	0	2
DRR030247	FPV	10	2
DRR030247	IDV	15	2
DRR030247	LPV	15	2
DRR030247	NFV	20	2
DRR030247	SQV	15	2
DRR030247	TPV	20	2
DRR030247	ABC	0	2
DRR030247	AZT	0	2
DRR030247	D4T	0	2
DRR030247	DDI	0	2
DRR030247	FTC	0	2
DRR030247	LMV	0	2
DRR030247	TDF	0	2
DRR030247	DOR	0	2
DRR030247	EFV	0	2
DRR030247	ETR	0	2
DRR030247	NVP	0	2
DRR030247	RPV	0	2
DRR030247	BIC	0	2
DRR030247	CAB	0	2
DRR030247	DTG	0	2
DRR030247	EVG	0	2
DRR030247	RAL	0	2
DRR030248	ATV	0	2
DRR030248	DRV	0	2
DRR030248	FPV	0	2
DRR030248	IDV	0	2
DRR030248	LPV	0	2
DRR030248	NFV	0	2
DRR030248	SQV	0	2
DRR030248	TPV	0	2
DRR030248	ABC	0	2
DRR030248	AZT	0	2
DRR030248	D4T	0	2
DRR030248	DDI	0	2
DRR030248	FTC	0	2
DRR030248	LMV	0	2
DRR030248	TDF	0	2
DRR030248	DOR	0	2
DRR030248	EFV	0	2
DRR030248	ETR	0	2
DRR030248	NVP	0	2
DRR030248	RPV	0	2
DRR030248	BIC	0	2
DRR030248	CAB	0	2
DRR030248	DTG	0	2
DRR030248	EVG	0	2
DRR030248	RAL	0	2
DRR030249	ATV	25	2
DRR030249	DRV	0	2
DRR030249	FPV	15	2
DRR030249	IDV	15	2
DRR030249	LPV	10	2
DRR030249	NFV	155	2
DRR030249	SQV	25	2
DRR030249	TPV	10	2
DRR030249	ABC	70	2
DRR030249	AZT	120	2
DRR030249	D4T	130	2
DRR030249	DDI	105	2
DRR030249	FTC	20	2
DRR030249	LMV	20	2
DRR030249	TDF	65	2
DRR030249	DOR	0	2
DRR030249	EFV	0	2
DRR030249	ETR	0	2
DRR030249	NVP	0	2
DRR030249	RPV	0	2
DRR030249	BIC	10	2
DRR030249	CAB	20	2
DRR030249	DTG	10	2
DRR030249	EVG	45	2
DRR030249	RAL	85	2
DRR030250	ATV	0	2
DRR030250	DRV	0	2
DRR030250	FPV	0	2
DRR030250	IDV	0	2
DRR030250	LPV	0	2
DRR030250	NFV	0	2
DRR030250	SQV	0	2
DRR030250	TPV	0	2
DRR030250	ABC	0	2
DRR030250	AZT	0	2
DRR030250	D4T	0	2
DRR030250	DDI	0	2
DRR030250	FTC	0	2
DRR030250	LMV	0	2
DRR030250	TDF	0	2
DRR030250	DOR	0	2
DRR030250	EFV	0	2
DRR030250	ETR	0	2
DRR030250	NVP	0	2
DRR030250	RPV	0	2
DRR030250	BIC	0	2
DRR030250	CAB	0	2
DRR030250	DTG	0	2
DRR030250	EVG	0	2
DRR030250	RAL	0	2
DRR030251	ATV	0	2
DRR030251	DRV	0	2
DRR030251	FPV	0	2
DRR030251	IDV	0	2
DRR030251	LPV	0	2
DRR030251	NFV	0	2
DRR030251	SQV	0	2
DRR030251	TPV	0	2
DRR030251	ABC	0	2
DRR030251	AZT	0	2
DRR030251	D4T	0	2
DRR030251	DDI	0	2
DRR030251	FTC	0	2
DRR030251	LMV	0	2
DRR030251	TDF	0	2
DRR030251	DOR	0	2
DRR030251	EFV	0	2
DRR030251	ETR	0	2
DRR030251	NVP	0	2
DRR030251	RPV	0	2
DRR030251	BIC	0	2
DRR030251	CAB	0	2
DRR030251	DTG	0	2
DRR030251	EVG	0	2
DRR030251	RAL	0	2
DRR030252	ATV	0	2
DRR030252	DRV	0	2
DRR030252	FPV	0	2
DRR030252	IDV	0	2
DRR030252	LPV	0	2
DRR030252	NFV	0	2
DRR030252	SQV	0	2
DRR030252	TPV	0	2
DRR030252	ABC	0	2
DRR030252	AZT	0	2
DRR030252	D4T	0	2
DRR030252	DDI	0	2
DRR030252	FTC	0	2
DRR030252	LMV	0	2
DRR030252	TDF	0	2
DRR030252	DOR	0	2
DRR030252	EFV	10	2
DRR030252	ETR	10	2
DRR030252	NVP	10	2
DRR030252	RPV	10	2
DRR030252	BIC	0	2
DRR030252	CAB	0	2
DRR030252	DTG	0	2
DRR030252	EVG	0	2
DRR030252	RAL	0	2
DRR030253	ATV	0	2
DRR030253	DRV	0	2
DRR030253	FPV	0	2
DRR030253	IDV	0	2
DRR030253	LPV	0	2
DRR030253	NFV	0	2
DRR030253	SQV	0	2
DRR030253	TPV	0	2
DRR030253	ABC	0	2
DRR030253	AZT	0	2
DRR030253	D4T	0	2
DRR030253	DDI	0	2
DRR030253	FTC	0	2
DRR030253	LMV	0	2
DRR030253	TDF	0	2
DRR030253	DOR	0	2
DRR030253	EFV	0	2
DRR030253	ETR	0	2
DRR030253	NVP	0	2
DRR030253	RPV	0	2
DRR030253	BIC	0	2
DRR030253	CAB	0	2
DRR030253	DTG	0	2
DRR030253	EVG	0	2
DRR030253	RAL	0	2
DRR030254	ATV	0	2
DRR030254	DRV	0	2
DRR030254	FPV	0	2
DRR030254	IDV	0	2
DRR030254	LPV	0	2
DRR030254	NFV	0	2
DRR030254	SQV	0	2
DRR030254	TPV	0	2
DRR030254	ABC	0	2
DRR030254	AZT	0	2
DRR030254	D4T	0	2
DRR030254	DDI	0	2
DRR030254	FTC	0	2
DRR030254	LMV	0	2
DRR030254	TDF	0	2
DRR030254	DOR	0	2
DRR030254	EFV	0	2
DRR030254	ETR	0	2
DRR030254	NVP	0	2
DRR030254	RPV	0	2
DRR030254	BIC	0	2
DRR030254	CAB	0	2
DRR030254	DTG	0	2
DRR030254	EVG	0	2
DRR030254	RAL	0	2
DRR030255	ATV	0	2
DRR030255	DRV	0	2
DRR030255	FPV	0	2
DRR030255	IDV	0	2
DRR030255	LPV	0	2
DRR030255	NFV	0	2
DRR030255	SQV	0	2
DRR030255	TPV	0	2
DRR030255	ABC	0	2
DRR030255	AZT	0	2
DRR030255	D4T	0	2
DRR030255	DDI	0	2
DRR030255	FTC	0	2
DRR030255	LMV	0	2
DRR030255	TDF	0	2
DRR030255	DOR	0	2
DRR030255	EFV	0	2
DRR030255	ETR	0	2
DRR030255	NVP	0	2
DRR030255	RPV	0	2
DRR030255	BIC	0	2
DRR030255	CAB	0	2
DRR030255	DTG	0	2
DRR030255	EVG	0	2
DRR030255	RAL	0	2
DRR030256	ATV	0	2
DRR030256	DRV	0	2
DRR030256	FPV	0	2
DRR030256	IDV	0	2
DRR030256	LPV	0	2
DRR030256	NFV	0	2
DRR030256	SQV	0	2
DRR030256	TPV	0	2
DRR030256	ABC	0	2
DRR030256	AZT	0	2
DRR030256	D4T	0	2
DRR030256	DDI	0	2
DRR030256	FTC	0	2
DRR030256	LMV	0	2
DRR030256	TDF	0	2
DRR030256	DOR	0	2
DRR030256	EFV	0	2
DRR030256	ETR	10	2
DRR030256	NVP	0	2
DRR030256	RPV	15	2
DRR030256	BIC	0	2
DRR030256	CAB	0	2
DRR030256	DTG	0	2
DRR030256	EVG	0	2
DRR030256	RAL	0	2
DRR030257	ATV	0	2
DRR030257	DRV	0	2
DRR030257	FPV	0	2
DRR030257	IDV	0	2
DRR030257	LPV	0	2
DRR030257	NFV	0	2
DRR030257	SQV	0	2
DRR030257	TPV	0	2
DRR030257	ABC	0	2
DRR030257	AZT	0	2
DRR030257	D4T	0	2
DRR030257	DDI	0	2
DRR030257	FTC	0	2
DRR030257	LMV	0	2
DRR030257	TDF	0	2
DRR030257	DOR	0	2
DRR030257	EFV	0	2
DRR030257	ETR	0	2
DRR030257	NVP	0	2
DRR030257	RPV	0	2
DRR030257	BIC	0	2
DRR030257	CAB	0	2
DRR030257	DTG	0	2
DRR030257	EVG	15	2
DRR030257	RAL	15	2
DRR030258	ATV	0	2
DRR030258	DRV	0	2
DRR030258	FPV	0	2
DRR030258	IDV	0	2
DRR030258	LPV	0	2
DRR030258	NFV	0	2
DRR030258	SQV	0	2
DRR030258	TPV	0	2
DRR030258	ABC	0	2
DRR030258	AZT	0	2
DRR030258	D4T	0	2
DRR030258	DDI	0	2
DRR030258	FTC	0	2
DRR030258	LMV	0	2
DRR030258	TDF	0	2
DRR030258	DOR	0	2
DRR030258	EFV	10	2
DRR030258	ETR	10	2
DRR030258	NVP	10	2
DRR030258	RPV	10	2
DRR030258	BIC	0	2
DRR030258	CAB	0	2
DRR030258	DTG	0	2
DRR030258	EVG	0	2
DRR030258	RAL	0	2
DRR030259	ATV	0	2
DRR030259	DRV	0	2
DRR030259	FPV	0	2
DRR030259	IDV	0	2
DRR030259	LPV	0	2
DRR030259	NFV	0	2
DRR030259	SQV	0	2
DRR030259	TPV	0	2
DRR030259	ABC	0	2
DRR030259	AZT	0	2
DRR030259	D4T	0	2
DRR030259	DDI	0	2
DRR030259	FTC	0	2
DRR030259	LMV	0	2
DRR030259	TDF	0	2
DRR030259	DOR	0	2
DRR030259	EFV	0	2
DRR030259	ETR	0	2
DRR030259	NVP	0	2
DRR030259	RPV	0	2
DRR030259	BIC	0	2
DRR030259	CAB	0	2
DRR030259	DTG	0	2
DRR030259	EVG	0	2
DRR030259	RAL	0	2
DRR030260	ATV	0	2
DRR030260	DRV	0	2
DRR030260	FPV	0	2
DRR030260	IDV	0	2
DRR030260	LPV	0	2
DRR030260	NFV	0	2
DRR030260	SQV	0	2
DRR030260	TPV	0	2
DRR030260	ABC	0	2
DRR030260	AZT	0	2
DRR030260	D4T	0	2
DRR030260	DDI	0	2
DRR030260	FTC	0	2
DRR030260	LMV	0	2
DRR030260	TDF	0	2
DRR030260	DOR	0	2
DRR030260	EFV	0	2
DRR030260	ETR	0	2
DRR030260	NVP	0	2
DRR030260	RPV	0	2
DRR030260	BIC	0	2
DRR030260	CAB	0	2
DRR030260	DTG	0	2
DRR030260	EVG	0	2
DRR030260	RAL	0	2
DRR030261	ATV	10	2
DRR030261	DRV	20	2
DRR030261	FPV	80	2
DRR030261	IDV	50	2
DRR030261	LPV	50	2
DRR030261	NFV	50	2
DRR030261	SQV	10	2
DRR030261	TPV	0	2
DRR030261	ABC	20	2
DRR030261	AZT	0	2
DRR030261	D4T	0	2
DRR030261	DDI	15	2
DRR030261	FTC	60	2
DRR030261	LMV	60	2
DRR030261	TDF	-5	2
DRR030261	DOR	0	2
DRR030261	EFV	0	2
DRR030261	ETR	0	2
DRR030261	NVP	0	2
DRR030261	RPV	0	2
DRR030261	BIC	10	2
DRR030261	CAB	25	2
DRR030261	DTG	10	2
DRR030261	EVG	60	2
DRR030261	RAL	60	2
DRR030262	ATV	75	2
DRR030262	DRV	10	2
DRR030262	FPV	90	2
DRR030262	IDV	105	2
DRR030262	LPV	95	2
DRR030262	NFV	145	2
DRR030262	SQV	75	2
DRR030262	TPV	45	2
DRR030262	ABC	60	2
DRR030262	AZT	-10	2
DRR030262	D4T	-10	2
DRR030262	DDI	70	2
DRR030262	FTC	60	2
DRR030262	LMV	60	2
DRR030262	TDF	-10	2
DRR030262	DOR	0	2
DRR030262	EFV	0	2
DRR030262	ETR	0	2
DRR030262	NVP	0	2
DRR030262	RPV	0	2
DRR030262	BIC	0	2
DRR030262	CAB	0	2
DRR030262	DTG	0	2
DRR030262	EVG	0	2
DRR030262	RAL	0	2
DRR030263	ATV	0	2
DRR030263	DRV	0	2
DRR030263	FPV	0	2
DRR030263	IDV	0	2
DRR030263	LPV	0	2
DRR030263	NFV	0	2
DRR030263	SQV	0	2
DRR030263	TPV	0	2
DRR030263	ABC	0	2
DRR030263	AZT	0	2
DRR030263	D4T	0	2
DRR030263	DDI	0	2
DRR030263	FTC	0	2
DRR030263	LMV	0	2
DRR030263	TDF	0	2
DRR030263	DOR	0	2
DRR030263	EFV	0	2
DRR030263	ETR	0	2
DRR030263	NVP	0	2
DRR030263	RPV	0	2
DRR030263	BIC	0	2
DRR030263	CAB	0	2
DRR030263	DTG	0	2
DRR030263	EVG	0	2
DRR030263	RAL	0	2
DRR030264	ATV	0	2
DRR030264	DRV	0	2
DRR030264	FPV	0	2
DRR030264	IDV	0	2
DRR030264	LPV	0	2
DRR030264	NFV	0	2
DRR030264	SQV	0	2
DRR030264	TPV	0	2
DRR030264	ABC	15	2
DRR030264	AZT	-10	2
DRR030264	D4T	-10	2
DRR030264	DDI	10	2
DRR030264	FTC	60	2
DRR030264	LMV	60	2
DRR030264	TDF	-10	2
DRR030264	DOR	0	2
DRR030264	EFV	0	2
DRR030264	ETR	0	2
DRR030264	NVP	0	2
DRR030264	RPV	0	2
DRR030264	BIC	0	2
DRR030264	CAB	0	2
DRR030264	DTG	0	2
DRR030264	EVG	0	2
DRR030264	RAL	0	2
DRR030265	ATV	0	2
DRR030265	DRV	0	2
DRR030265	FPV	0	2
DRR030265	IDV	0	2
DRR030265	LPV	0	2
DRR030265	NFV	0	2
DRR030265	SQV	0	2
DRR030265	TPV	0	2
DRR030265	ABC	15	2
DRR030265	AZT	-10	2
DRR030265	D4T	-10	2
DRR030265	DDI	10	2
DRR030265	FTC	60	2
DRR030265	LMV	60	2
DRR030265	TDF	-10	2
DRR030265	DOR	0	2
DRR030265	EFV	0	2
DRR030265	ETR	0	2
DRR030265	NVP	0	2
DRR030265	RPV	0	2
DRR030265	BIC	75	2
DRR030265	CAB	105	2
DRR030265	DTG	75	2
DRR030265	EVG	150	2
DRR030265	RAL	150	2
DRR030266	ATV	0	2
DRR030266	DRV	0	2
DRR030266	FPV	0	2
DRR030266	IDV	0	2
DRR030266	LPV	0	2
DRR030266	NFV	0	2
DRR030266	SQV	0	2
DRR030266	TPV	0	2
DRR030266	ABC	15	2
DRR030266	AZT	-10	2
DRR030266	D4T	-10	2
DRR030266	DDI	10	2
DRR030266	FTC	60	2
DRR030266	LMV	60	2
DRR030266	TDF	-10	2
DRR030266	DOR	0	2
DRR030266	EFV	0	2
DRR030266	ETR	0	2
DRR030266	NVP	0	2
DRR030266	RPV	0	2
DRR030266	BIC	45	2
DRR030266	CAB	60	2
DRR030266	DTG	45	2
DRR030266	EVG	90	2
DRR030266	RAL	90	2
DRR030267	ATV	0	2
DRR030267	DRV	0	2
DRR030267	FPV	0	2
DRR030267	IDV	0	2
DRR030267	LPV	0	2
DRR030267	NFV	0	2
DRR030267	SQV	0	2
DRR030267	TPV	0	2
DRR030267	ABC	0	2
DRR030267	AZT	0	2
DRR030267	D4T	0	2
DRR030267	DDI	0	2
DRR030267	FTC	0	2
DRR030267	LMV	0	2
DRR030267	TDF	0	2
DRR030267	DOR	0	2
DRR030267	EFV	0	2
DRR030267	ETR	0	2
DRR030267	NVP	0	2
DRR030267	RPV	0	2
DRR030267	BIC	0	2
DRR030267	CAB	0	2
DRR030267	DTG	0	2
DRR030267	EVG	0	2
DRR030267	RAL	0	2
DRR030268	ATV	0	2
DRR030268	DRV	0	2
DRR030268	FPV	0	2
DRR030268	IDV	0	2
DRR030268	LPV	0	2
DRR030268	NFV	0	2
DRR030268	SQV	0	2
DRR030268	TPV	0	2
DRR030268	ABC	0	2
DRR030268	AZT	0	2
DRR030268	D4T	0	2
DRR030268	DDI	0	2
DRR030268	FTC	0	2
DRR030268	LMV	0	2
DRR030268	TDF	0	2
DRR030268	DOR	0	2
DRR030268	EFV	0	2
DRR030268	ETR	0	2
DRR030268	NVP	0	2
DRR030268	RPV	0	2
DRR030268	BIC	0	2
DRR030268	CAB	0	2
DRR030268	DTG	0	2
DRR030268	EVG	0	2
DRR030268	RAL	0	2
DRR030269	ATV	0	2
DRR030269	DRV	0	2
DRR030269	FPV	0	2
DRR030269	IDV	0	2
DRR030269	LPV	0	2
DRR030269	NFV	0	2
DRR030269	SQV	0	2
DRR030269	TPV	0	2
DRR030269	ABC	0	2
DRR030269	AZT	0	2
DRR030269	D4T	0	2
DRR030269	DDI	0	2
DRR030269	FTC	0	2
DRR030269	LMV	0	2
DRR030269	TDF	0	2
DRR030269	DOR	0	2
DRR030269	EFV	0	2
DRR030269	ETR	0	2
DRR030269	NVP	0	2
DRR030269	RPV	0	2
DRR030269	BIC	0	2
DRR030269	CAB	0	2
DRR030269	DTG	0	2
DRR030269	EVG	0	2
DRR030269	RAL	0	2
DRR030270	ATV	0	2
DRR030270	DRV	0	2
DRR030270	FPV	0	2
DRR030270	IDV	0	2
DRR030270	LPV	0	2
DRR030270	NFV	0	2
DRR030270	SQV	0	2
DRR030270	TPV	0	2
DRR030270	ABC	0	2
DRR030270	AZT	0	2
DRR030270	D4T	0	2
DRR030270	DDI	0	2
DRR030270	FTC	0	2
DRR030270	LMV	0	2
DRR030270	TDF	0	2
DRR030270	DOR	0	2
DRR030270	EFV	0	2
DRR030270	ETR	0	2
DRR030270	NVP	0	2
DRR030270	RPV	0	2
DRR030270	BIC	0	2
DRR030270	CAB	0	2
DRR030270	DTG	0	2
DRR030270	EVG	0	2
DRR030270	RAL	0	2
DRR030271	ATV	0	2
DRR030271	DRV	0	2
DRR030271	FPV	0	2
DRR030271	IDV	0	2
DRR030271	LPV	0	2
DRR030271	NFV	0	2
DRR030271	SQV	0	2
DRR030271	TPV	0	2
DRR030271	ABC	15	2
DRR030271	AZT	-10	2
DRR030271	D4T	-10	2
DRR030271	DDI	10	2
DRR030271	FTC	60	2
DRR030271	LMV	60	2
DRR030271	TDF	-10	2
DRR030271	DOR	0	2
DRR030271	EFV	0	2
DRR030271	ETR	0	2
DRR030271	NVP	0	2
DRR030271	RPV	0	2
DRR030271	BIC	10	2
DRR030271	CAB	25	2
DRR030271	DTG	10	2
DRR030271	EVG	60	2
DRR030271	RAL	60	2
DRR030272	ATV	0	2
DRR030272	DRV	0	2
DRR030272	FPV	0	2
DRR030272	IDV	0	2
DRR030272	LPV	0	2
DRR030272	NFV	0	2
DRR030272	SQV	0	2
DRR030272	TPV	0	2
DRR030272	ABC	0	2
DRR030272	AZT	0	2
DRR030272	D4T	0	2
DRR030272	DDI	0	2
DRR030272	FTC	0	2
DRR030272	LMV	0	2
DRR030272	TDF	0	2
DRR030272	DOR	0	2
DRR030272	EFV	0	2
DRR030272	ETR	0	2
DRR030272	NVP	0	2
DRR030272	RPV	0	2
DRR030272	BIC	0	2
DRR030272	CAB	0	2
DRR030272	DTG	0	2
DRR030272	EVG	0	2
DRR030272	RAL	0	2
DRR030273	ATV	0	2
DRR030273	DRV	0	2
DRR030273	FPV	0	2
DRR030273	IDV	0	2
DRR030273	LPV	0	2
DRR030273	NFV	0	2
DRR030273	SQV	0	2
DRR030273	TPV	0	2
DRR030273	ABC	0	2
DRR030273	AZT	0	2
DRR030273	D4T	0	2
DRR030273	DDI	0	2
DRR030273	FTC	0	2
DRR030273	LMV	0	2
DRR030273	TDF	0	2
DRR030273	DOR	0	2
DRR030273	EFV	0	2
DRR030273	ETR	0	2
DRR030273	NVP	0	2
DRR030273	RPV	0	2
DRR030273	BIC	0	2
DRR030273	CAB	0	2
DRR030273	DTG	0	2
DRR030273	EVG	0	2
DRR030273	RAL	0	2
DRR030274	ATV	0	2
DRR030274	DRV	0	2
DRR030274	FPV	0	2
DRR030274	IDV	0	2
DRR030274	LPV	0	2
DRR030274	NFV	0	2
DRR030274	SQV	0	2
DRR030274	TPV	0	2
DRR030274	ABC	0	2
DRR030274	AZT	0	2
DRR030274	D4T	0	2
DRR030274	DDI	0	2
DRR030274	FTC	0	2
DRR030274	LMV	0	2
DRR030274	TDF	0	2
DRR030274	DOR	0	2
DRR030274	EFV	0	2
DRR030274	ETR	0	2
DRR030274	NVP	0	2
DRR030274	RPV	0	2
DRR030274	BIC	0	2
DRR030274	CAB	0	2
DRR030274	DTG	0	2
DRR030274	EVG	0	2
DRR030274	RAL	0	2
DRR030275	ATV	0	2
DRR030275	DRV	0	2
DRR030275	FPV	0	2
DRR030275	IDV	0	2
DRR030275	LPV	0	2
DRR030275	NFV	0	2
DRR030275	SQV	0	2
DRR030275	TPV	0	2
DRR030275	ABC	0	2
DRR030275	AZT	0	2
DRR030275	D4T	0	2
DRR030275	DDI	0	2
DRR030275	FTC	0	2
DRR030275	LMV	0	2
DRR030275	TDF	0	2
DRR030275	DOR	0	2
DRR030275	EFV	0	2
DRR030275	ETR	0	2
DRR030275	NVP	0	2
DRR030275	RPV	0	2
DRR030275	BIC	0	2
DRR030275	CAB	0	2
DRR030275	DTG	0	2
DRR030275	EVG	0	2
DRR030275	RAL	0	2
DRR030276	ATV	10	2
DRR030276	DRV	5	2
DRR030276	FPV	25	2
DRR030276	IDV	20	2
DRR030276	LPV	15	2
DRR030276	NFV	45	2
DRR030276	SQV	10	2
DRR030276	TPV	5	2
DRR030276	ABC	0	2
DRR030276	AZT	0	2
DRR030276	D4T	0	2
DRR030276	DDI	0	2
DRR030276	FTC	0	2
DRR030276	LMV	0	2
DRR030276	TDF	0	2
DRR030276	DOR	0	2
DRR030276	EFV	0	2
DRR030276	ETR	0	2
DRR030276	NVP	0	2
DRR030276	RPV	0	2
DRR030276	BIC	0	2
DRR030276	CAB	0	2
DRR030276	DTG	0	2
DRR030276	EVG	0	2
DRR030276	RAL	0	2
DRR030277	ATV	0	2
DRR030277	DRV	0	2
DRR030277	FPV	0	2
DRR030277	IDV	0	2
DRR030277	LPV	0	2
DRR030277	NFV	0	2
DRR030277	SQV	0	2
DRR030277	TPV	0	2
DRR030277	ABC	0	2
DRR030277	AZT	0	2
DRR030277	D4T	0	2
DRR030277	DDI	0	2
DRR030277	FTC	0	2
DRR030277	LMV	0	2
DRR030277	TDF	0	2
DRR030277	DOR	0	2
DRR030277	EFV	0	2
DRR030277	ETR	0	2
DRR030277	NVP	0	2
DRR030277	RPV	0	2
DRR030277	BIC	0	2
DRR030277	CAB	0	2
DRR030277	DTG	0	2
DRR030277	EVG	0	2
DRR030277	RAL	0	2
DRR030278	ATV	0	2
DRR030278	DRV	0	2
DRR030278	FPV	0	2
DRR030278	IDV	0	2
DRR030278	LPV	0	2
DRR030278	NFV	0	2
DRR030278	SQV	0	2
DRR030278	TPV	0	2
DRR030278	ABC	0	2
DRR030278	AZT	0	2
DRR030278	D4T	0	2
DRR030278	DDI	0	2
DRR030278	FTC	0	2
DRR030278	LMV	0	2
DRR030278	TDF	0	2
DRR030278	DOR	0	2
DRR030278	EFV	0	2
DRR030278	ETR	0	2
DRR030278	NVP	0	2
DRR030278	RPV	0	2
DRR030278	BIC	0	2
DRR030278	CAB	0	2
DRR030278	DTG	0	2
DRR030278	EVG	0	2
DRR030278	RAL	0	2
DRR030279	ATV	0	2
DRR030279	DRV	0	2
DRR030279	FPV	0	2
DRR030279	IDV	0	2
DRR030279	LPV	0	2
DRR030279	NFV	0	2
DRR030279	SQV	0	2
DRR030279	TPV	0	2
DRR030279	ABC	0	2
DRR030279	AZT	0	2
DRR030279	D4T	0	2
DRR030279	DDI	0	2
DRR030279	FTC	0	2
DRR030279	LMV	0	2
DRR030279	TDF	0	2
DRR030279	DOR	0	2
DRR030279	EFV	0	2
DRR030279	ETR	0	2
DRR030279	NVP	0	2
DRR030279	RPV	0	2
DRR030279	BIC	0	2
DRR030279	CAB	0	2
DRR030279	DTG	0	2
DRR030279	EVG	0	2
DRR030279	RAL	0	2
DRR030280	ATV	0	2
DRR030280	DRV	0	2
DRR030280	FPV	0	2
DRR030280	IDV	0	2
DRR030280	LPV	0	2
DRR030280	NFV	0	2
DRR030280	SQV	0	2
DRR030280	TPV	0	2
DRR030280	ABC	0	2
DRR030280	AZT	0	2
DRR030280	D4T	0	2
DRR030280	DDI	0	2
DRR030280	FTC	0	2
DRR030280	LMV	0	2
DRR030280	TDF	0	2
DRR030280	DOR	0	2
DRR030280	EFV	0	2
DRR030280	ETR	0	2
DRR030280	NVP	0	2
DRR030280	RPV	0	2
DRR030280	BIC	0	2
DRR030280	CAB	0	2
DRR030280	DTG	0	2
DRR030280	EVG	0	2
DRR030280	RAL	0	2
DRR030281	ATV	0	2
DRR030281	DRV	0	2
DRR030281	FPV	0	2
DRR030281	IDV	0	2
DRR030281	LPV	0	2
DRR030281	NFV	0	2
DRR030281	SQV	0	2
DRR030281	TPV	0	2
DRR030281	ABC	0	2
DRR030281	AZT	0	2
DRR030281	D4T	0	2
DRR030281	DDI	0	2
DRR030281	FTC	0	2
DRR030281	LMV	0	2
DRR030281	TDF	0	2
DRR030281	DOR	0	2
DRR030281	EFV	0	2
DRR030281	ETR	0	2
DRR030281	NVP	0	2
DRR030281	RPV	0	2
DRR030281	BIC	0	2
DRR030281	CAB	0	2
DRR030281	DTG	0	2
DRR030281	EVG	0	2
DRR030281	RAL	0	2
DRR030282	ATV	0	2
DRR030282	DRV	0	2
DRR030282	FPV	0	2
DRR030282	IDV	0	2
DRR030282	LPV	0	2
DRR030282	NFV	0	2
DRR030282	SQV	0	2
DRR030282	TPV	0	2
DRR030282	ABC	0	2
DRR030282	AZT	0	2
DRR030282	D4T	0	2
DRR030282	DDI	0	2
DRR030282	FTC	0	2
DRR030282	LMV	0	2
DRR030282	TDF	0	2
DRR030282	DOR	0	2
DRR030282	EFV	0	2
DRR030282	ETR	0	2
DRR030282	NVP	0	2
DRR030282	RPV	0	2
DRR030282	BIC	0	2
DRR030282	CAB	0	2
DRR030282	DTG	0	2
DRR030282	EVG	0	2
DRR030282	RAL	0	2
DRR030283	ATV	0	2
DRR030283	DRV	0	2
DRR030283	FPV	0	2
DRR030283	IDV	0	2
DRR030283	LPV	0	2
DRR030283	NFV	0	2
DRR030283	SQV	0	2
DRR030283	TPV	0	2
DRR030283	ABC	0	2
DRR030283	AZT	0	2
DRR030283	D4T	0	2
DRR030283	DDI	0	2
DRR030283	FTC	0	2
DRR030283	LMV	0	2
DRR030283	TDF	0	2
DRR030283	DOR	0	2
DRR030283	EFV	0	2
DRR030283	ETR	0	2
DRR030283	NVP	0	2
DRR030283	RPV	0	2
DRR030283	BIC	0	2
DRR030283	CAB	0	2
DRR030283	DTG	0	2
DRR030283	EVG	0	2
DRR030283	RAL	0	2
DRR030284	ATV	0	2
DRR030284	DRV	5	2
DRR030284	FPV	15	2
DRR030284	IDV	10	2
DRR030284	LPV	5	2
DRR030284	NFV	15	2
DRR030284	SQV	0	2
DRR030284	TPV	0	2
DRR030284	ABC	0	2
DRR030284	AZT	0	2
DRR030284	D4T	0	2
DRR030284	DDI	0	2
DRR030284	FTC	0	2
DRR030284	LMV	0	2
DRR030284	TDF	0	2
DRR030284	DOR	0	2
DRR030284	EFV	0	2
DRR030284	ETR	0	2
DRR030284	NVP	0	2
DRR030284	RPV	0	2
DRR030284	BIC	0	2
DRR030284	CAB	0	2
DRR030284	DTG	0	2
DRR030284	EVG	0	2
DRR030284	RAL	0	2
DRR030285	ATV	0	2
DRR030285	DRV	0	2
DRR030285	FPV	0	2
DRR030285	IDV	0	2
DRR030285	LPV	0	2
DRR030285	NFV	0	2
DRR030285	SQV	0	2
DRR030285	TPV	0	2
DRR030285	ABC	0	2
DRR030285	AZT	0	2
DRR030285	D4T	0	2
DRR030285	DDI	0	2
DRR030285	FTC	0	2
DRR030285	LMV	0	2
DRR030285	TDF	0	2
DRR030285	DOR	0	2
DRR030285	EFV	0	2
DRR030285	ETR	0	2
DRR030285	NVP	0	2
DRR030285	RPV	0	2
DRR030285	BIC	0	2
DRR030285	CAB	0	2
DRR030285	DTG	0	2
DRR030285	EVG	0	2
DRR030285	RAL	0	2
DRR030286	ATV	0	2
DRR030286	DRV	0	2
DRR030286	FPV	0	2
DRR030286	IDV	0	2
DRR030286	LPV	0	2
DRR030286	NFV	0	2
DRR030286	SQV	0	2
DRR030286	TPV	0	2
DRR030286	ABC	0	2
DRR030286	AZT	0	2
DRR030286	D4T	0	2
DRR030286	DDI	0	2
DRR030286	FTC	0	2
DRR030286	LMV	0	2
DRR030286	TDF	0	2
DRR030286	DOR	0	2
DRR030286	EFV	0	2
DRR030286	ETR	0	2
DRR030286	NVP	0	2
DRR030286	RPV	0	2
DRR030286	BIC	0	2
DRR030286	CAB	0	2
DRR030286	DTG	0	2
DRR030286	EVG	0	2
DRR030286	RAL	0	2
DRR030287	ATV	0	2
DRR030287	DRV	0	2
DRR030287	FPV	0	2
DRR030287	IDV	0	2
DRR030287	LPV	0	2
DRR030287	NFV	0	2
DRR030287	SQV	0	2
DRR030287	TPV	0	2
DRR030287	ABC	0	2
DRR030287	AZT	0	2
DRR030287	D4T	0	2
DRR030287	DDI	0	2
DRR030287	FTC	0	2
DRR030287	LMV	0	2
DRR030287	TDF	0	2
DRR030287	DOR	0	2
DRR030287	EFV	0	2
DRR030287	ETR	0	2
DRR030287	NVP	0	2
DRR030287	RPV	0	2
DRR030287	BIC	0	2
DRR030287	CAB	0	2
DRR030287	DTG	0	2
DRR030287	EVG	0	2
DRR030287	RAL	0	2
DRR030288	ATV	0	2
DRR030288	DRV	0	2
DRR030288	FPV	0	2
DRR030288	IDV	0	2
DRR030288	LPV	0	2
DRR030288	NFV	0	2
DRR030288	SQV	0	2
DRR030288	TPV	0	2
DRR030288	ABC	0	2
DRR030288	AZT	0	2
DRR030288	D4T	0	2
DRR030288	DDI	0	2
DRR030288	FTC	0	2
DRR030288	LMV	0	2
DRR030288	TDF	0	2
DRR030288	DOR	0	2
DRR030288	EFV	0	2
DRR030288	ETR	0	2
DRR030288	NVP	0	2
DRR030288	RPV	0	2
DRR030288	BIC	0	2
DRR030288	CAB	0	2
DRR030288	DTG	0	2
DRR030288	EVG	0	2
DRR030288	RAL	0	2
DRR030289	ATV	0	2
DRR030289	DRV	0	2
DRR030289	FPV	0	2
DRR030289	IDV	0	2
DRR030289	LPV	0	2
DRR030289	NFV	0	2
DRR030289	SQV	0	2
DRR030289	TPV	0	2
DRR030289	ABC	0	2
DRR030289	AZT	0	2
DRR030289	D4T	0	2
DRR030289	DDI	0	2
DRR030289	FTC	0	2
DRR030289	LMV	0	2
DRR030289	TDF	0	2
DRR030289	DOR	0	2
DRR030289	EFV	0	2
DRR030289	ETR	0	2
DRR030289	NVP	0	2
DRR030289	RPV	0	2
DRR030289	BIC	0	2
DRR030289	CAB	0	2
DRR030289	DTG	0	2
DRR030289	EVG	0	2
DRR030289	RAL	0	2
DRR030290	ATV	0	2
DRR030290	DRV	0	2
DRR030290	FPV	0	2
DRR030290	IDV	0	2
DRR030290	LPV	0	2
DRR030290	NFV	0	2
DRR030290	SQV	0	2
DRR030290	TPV	0	2
DRR030290	ABC	0	2
DRR030290	AZT	0	2
DRR030290	D4T	0	2
DRR030290	DDI	0	2
DRR030290	FTC	0	2
DRR030290	LMV	0	2
DRR030290	TDF	0	2
DRR030290	DOR	0	2
DRR030290	EFV	0	2
DRR030290	ETR	0	2
DRR030290	NVP	0	2
DRR030290	RPV	0	2
DRR030290	BIC	0	2
DRR030290	CAB	0	2
DRR030290	DTG	0	2
DRR030290	EVG	0	2
DRR030290	RAL	0	2
DRR030291	ATV	0	2
DRR030291	DRV	0	2
DRR030291	FPV	0	2
DRR030291	IDV	0	2
DRR030291	LPV	0	2
DRR030291	NFV	0	2
DRR030291	SQV	0	2
DRR030291	TPV	0	2
DRR030291	ABC	0	2
DRR030291	AZT	0	2
DRR030291	D4T	0	2
DRR030291	DDI	0	2
DRR030291	FTC	0	2
DRR030291	LMV	0	2
DRR030291	TDF	0	2
DRR030291	DOR	0	2
DRR030291	EFV	0	2
DRR030291	ETR	0	2
DRR030291	NVP	0	2
DRR030291	RPV	0	2
DRR030291	BIC	0	2
DRR030291	CAB	0	2
DRR030291	DTG	0	2
DRR030291	EVG	0	2
DRR030291	RAL	0	2
DRR030292	ATV	0	2
DRR030292	DRV	0	2
DRR030292	FPV	0	2
DRR030292	IDV	0	2
DRR030292	LPV	0	2
DRR030292	NFV	0	2
DRR030292	SQV	0	2
DRR030292	TPV	0	2
DRR030292	ABC	0	2
DRR030292	AZT	0	2
DRR030292	D4T	0	2
DRR030292	DDI	0	2
DRR030292	FTC	0	2
DRR030292	LMV	0	2
DRR030292	TDF	0	2
DRR030292	DOR	0	2
DRR030292	EFV	0	2
DRR030292	ETR	0	2
DRR030292	NVP	0	2
DRR030292	RPV	0	2
DRR030292	BIC	0	2
DRR030292	CAB	0	2
DRR030292	DTG	0	2
DRR030292	EVG	0	2
DRR030292	RAL	0	2
DRR030293	ATV	0	2
DRR030293	DRV	0	2
DRR030293	FPV	0	2
DRR030293	IDV	0	2
DRR030293	LPV	0	2
DRR030293	NFV	0	2
DRR030293	SQV	0	2
DRR030293	TPV	0	2
DRR030293	ABC	0	2
DRR030293	AZT	0	2
DRR030293	D4T	0	2
DRR030293	DDI	0	2
DRR030293	FTC	0	2
DRR030293	LMV	0	2
DRR030293	TDF	0	2
DRR030293	DOR	10	2
DRR030293	EFV	10	2
DRR030293	ETR	10	2
DRR030293	NVP	15	2
DRR030293	RPV	15	2
DRR030293	BIC	0	2
DRR030293	CAB	0	2
DRR030293	DTG	0	2
DRR030293	EVG	15	2
DRR030293	RAL	15	2
DRR030294	ATV	0	2
DRR030294	DRV	0	2
DRR030294	FPV	0	2
DRR030294	IDV	0	2
DRR030294	LPV	0	2
DRR030294	NFV	0	2
DRR030294	SQV	0	2
DRR030294	TPV	0	2
DRR030294	ABC	0	2
DRR030294	AZT	0	2
DRR030294	D4T	0	2
DRR030294	DDI	0	2
DRR030294	FTC	0	2
DRR030294	LMV	0	2
DRR030294	TDF	0	2
DRR030294	DOR	0	2
DRR030294	EFV	0	2
DRR030294	ETR	0	2
DRR030294	NVP	0	2
DRR030294	RPV	0	2
DRR030294	BIC	0	2
DRR030294	CAB	0	2
DRR030294	DTG	0	2
DRR030294	EVG	0	2
DRR030294	RAL	0	2
DRR030295	ATV	0	2
DRR030295	DRV	0	2
DRR030295	FPV	0	2
DRR030295	IDV	0	2
DRR030295	LPV	0	2
DRR030295	NFV	0	2
DRR030295	SQV	0	2
DRR030295	TPV	0	2
DRR030295	ABC	0	2
DRR030295	AZT	0	2
DRR030295	D4T	0	2
DRR030295	DDI	0	2
DRR030295	FTC	0	2
DRR030295	LMV	0	2
DRR030295	TDF	0	2
DRR030295	DOR	0	2
DRR030295	EFV	0	2
DRR030295	ETR	0	2
DRR030295	NVP	0	2
DRR030295	RPV	0	2
DRR030295	BIC	0	2
DRR030295	CAB	0	2
DRR030295	DTG	0	2
DRR030295	EVG	0	2
DRR030295	RAL	0	2
DRR030296	ATV	0	2
DRR030296	DRV	0	2
DRR030296	FPV	0	2
DRR030296	IDV	0	2
DRR030296	LPV	0	2
DRR030296	NFV	0	2
DRR030296	SQV	0	2
DRR030296	TPV	0	2
DRR030296	ABC	0	2
DRR030296	AZT	0	2
DRR030296	D4T	0	2
DRR030296	DDI	0	2
DRR030296	FTC	0	2
DRR030296	LMV	0	2
DRR030296	TDF	0	2
DRR030296	DOR	0	2
DRR030296	EFV	0	2
DRR030296	ETR	0	2
DRR030296	NVP	0	2
DRR030296	RPV	0	2
DRR030296	BIC	0	2
DRR030296	CAB	0	2
DRR030296	DTG	0	2
DRR030296	EVG	0	2
DRR030296	RAL	0	2
DRR030297	ATV	0	2
DRR030297	DRV	0	2
DRR030297	FPV	0	2
DRR030297	IDV	0	2
DRR030297	LPV	0	2
DRR030297	NFV	0	2
DRR030297	SQV	0	2
DRR030297	TPV	0	2
DRR030297	ABC	0	2
DRR030297	AZT	0	2
DRR030297	D4T	0	2
DRR030297	DDI	0	2
DRR030297	FTC	0	2
DRR030297	LMV	0	2
DRR030297	TDF	0	2
DRR030297	DOR	0	2
DRR030297	EFV	0	2
DRR030297	ETR	0	2
DRR030297	NVP	0	2
DRR030297	RPV	0	2
DRR030297	BIC	0	2
DRR030297	CAB	0	2
DRR030297	DTG	0	2
DRR030297	EVG	0	2
[truncated: 8,001 more rows]
